# Supplementary material for: An in-home intervention of parent-implemented strategies to increase child vegetable intake: results from a non-randomized cluster-allocated community trial
Source: BMC Public Health. 2019 Jul 4;19:881. doi: 10.1186/s12889-019-7079-4 (PMC6610910; doi:10.1186/s12889-019-7079-4)
Supplement: Supplementary file 3 — Raw data used in analysis. (XLSX 1624 kb) [file 12889_2019_7079_MOESM3_ESM.xlsx]

## Sheet: Final_Tall
ID	Session	FoodBought_NotLast_NoMoney	NotAffordBalancedMeals	SkipMeals_NoMoney	EatLess_NoMoney	Hungry_NoEat_NoMoney	fs1	fs2	fs3	fs4	fs5	foodsec_sum	FoodSecurity	Artichoke_ChildLike	Asparagus_ChildLike	Avocado_Guacamole_ChildLike	Bamboo_Shoots_ChildLike	Bean_Sprouts_ChildLike	Beans_ChildLike	Beets_ChildLike	Broccoli_ChildLike	Brussel_Sprouts_ChildLike	Cabbage_ChildLike	Cauliflower_ChildLike	Carrots_ChildLike	Celery_ChildLike	Corn_ChildLike	Cucumber_ChildLike	Edamame_ChildLike	Eggplant_ChildLike	Greens_ChildLike	Green_Beans_ChildLike	Jicama_ChildLike	Lettuce_ChildLike	Mixed_Vegetables_ChildLike	Okra_ChildLike	Onion_ChildLike	Peas_ChildLike	Pepper_ChildLike	Hot_Pepper_ChildLike	Plantain_ChildLike	Potato_ChildLike	Root_Vegetable_ChildLike	Vegetable_Soup_ChildLike	Squash_ChildLike	Sweet_Potato_Yam_ChildLike	Tomatillo_ChildLike	Tomato_ChildLike	Water_Chestnuts_ChildLike
9	1	1	1	4	2	2	1	1	0	0	0	2	2	.	4	10	.	10	9	.	5	1	8	1	10	5	10	1	.	.	10	5	.	5	10	.	1	5	1	10	1	10	5	5	10	10	1	10	10
9	2	3	3	4	2	2	0	0	0	0	0	0	1	.	5	10	.	10	5	.	10	.	10	1	5	10	10	5	.	5	10	10	.	5	10	.	5	5	1	10	.	10	.	5	1	10	.	10	.
9	3	3	3	4	2	2	0	0	0	0	0	0	1	.	.	1	.	.	5	8	10	.	1	1	.	10	10	1	.	5	10	5	.	5	10	.	1	10	10	10	.	10	.	1	5	5	.	10	.
9	4	3	3	4	2	2	0	0	0	0	0	0	1	.	1	5	.	3	1	.	10	.	5	1	10	5	10	5	.	1	5	10	.	5	10	.	5	5	1	5	.	10	.	5	5	5	.	10	.
10	1	3	1	4	2	2	0	1	0	0	0	1	1	.	1	1	1	.	.	.	5	.	10	1	5	1	1	5	.	.	5	5	5	10	.	.	.	.	.	.	.	10	.	5	.	5	.	10	.
10	2	3	3	4	2	2	0	0	0	0	0	0	1	1	.	.	.	.	.	1	5	1	.	.	5	.	1	5	.	.	.	.	.	5	.	.	.	.	.	.	.	.	.	.	.	5	.	.	.
10	3	3	2	4	2	2	0	1	0	0	0	1	1	.	.	1	.	.	.	1	5	5	10	10	1	5	1	10	5	1	5	.	10	10	5	.	1	5	1	1	.	10	1	10	10	5	.	10	.
10	4	3	2	4	2	2	0	1	0	0	0	1	1	5	.	.	.	.	.	.	.	.	5	.	.	.	.	.	.	.	.	.	.	.	.	.	.	.	.	5	.	10	.	.	.	.	.	.	.
11	1	2	2	3	2	2	1	1	1	0	0	3	2	.	.	8	.	5	7	9	9	8	6	10	10	8	10	7	5	.	6	4	8	5	5	7	4	4	4	.	10	10	8	8	10	10	.	6	8
11	2	3	3	4	2	2	0	0	0	0	0	0	1	.	.	9	.	5	7	8	8	9	6	10	9	6	10	7	4	.	5	5	8	6	7	6	5	5	4	1	10	10	7	7	9	10	.	7	8
11	3	3	3	4	2	2	0	0	0	0	0	0	1	.	.	9	.	5	10	10	10	10	7	10	10	5	10	10	4	.	9	3	8	7	8	9	5	5	6	2	10	10	10	10	10	10	.	7	.
11	4	3	3	4	2	2	0	0	0	0	0	0	1	.	.	7	.	4	8	6	5	6	4	8	9	6	10	7	2	.	6	2	6	5	6	4	2	5	3	1	7	9	7	10	10	10	.	9	6
12	1	2	4	4	2	2	1	0	0	0	0	1	1	.	.	8	.	.	10	.	5	.	4	7	10	5	10	5	5	.	5	5	4	5	8	1	1	8	1	2	.	9	5	5	.	4	.	10	8
12	2	1	3	4	2	2	1	0	0	0	0	1	1	.	.	8	4	.	.	.	5	1	4	3	10	3	10	5	4	2	5	5	.	5	6	.	1	7	1	2	.	8	4	3	.	2	.	10	4
12	3	3	2	4	2	2	0	1	0	0	0	1	1	.	.	5	.	.	5	5	1	1	3	7	1	4	9	6	5	.	5	7	1	3	7	2	1	8	1	1	.	7	5	5	7	3	8	10	.
12	4	4	2	4	2	2	0	1	0	0	0	1	1	.	.	8	.	.	.	3	5	.	1	1	10	5	10	9	.	.	2	7	.	8	8	.	3	5	2	3	.	8	.	5	.	3	.	10	5
13	1	2	2	4	2	2	1	1	0	0	0	2	2	.	.	5	.	2	3	.	8	1	1	1	1	5	10	4	.	.	2	3	.	10	4	.	5	9	10	8	.	10	4	.	.	10	.	10	10
13	2	2	2	4	2	2	1	1	0	0	0	2	2	.	.	5	.	6	8	.	10	1	4	1	7	10	10	5	8	.	5	10	.	10	10	.	10	10	10	10	.	10	7	10	10	10	10	10	.
13	3	2	2	4	2	2	1	1	0	0	0	2	2	.	.	.	.	2	5	1	8	1	3	1	1	5	10	3	1	.	.	4	.	3	1	.	1	5	1	10	.	10	5	.	1	10	.	5	.
13	4	4	4	4	2	2	0	0	0	0	0	0	1	.	.	4	.	4	9	10	9	1	10	2	4	10	10	7	.	.	2	8	.	10	3	.	8	8	8	8	.	10	2	.	.	10	.	10	.
14	1	2	2	4	2	2	1	1	0	0	0	2	2	.	.	5	6	6	5	.	6	6	5	7	6	1	10	6	8	.	7	7	1	10	9	.	1	8	.	.	.	10	.	6	.	.	.	5	.
14	2	2	1	4	2	2	1	1	0	0	0	2	2	.	.	7	5	5	5	.	7	5	.	5	8	2	7	8	5	2	9	5	5	9	5	.	1	5	5	.	.	8	.	5	.	2	.	10	.
15	1	1	2	1	1	1	1	1	1	1	1	5	3	.	.	1	.	.	6	.	10	.	.	.	6	2	10	1	4	.	9	10	10	10	10	.	4	10	.	.	.	10	.	10	.	10	.	10	3
15	2	1	2	2	1	1	1	1	1	1	1	5	3	.	.	1	.	.	10	.	10	.	.	.	5	1	10	.	.	.	10	.	10	10	10	.	2	10	.	.	.	10	.	10	.	10	.	10	.
15	3	1	2	2	1	1	1	1	1	1	1	5	3	.	.	.	.	.	9	.	10	.	10	.	10	10	10	5	.	.	10	10	.	10	10	.	10	10	.	.	.	10	.	10	.	10	.	10	.
15	4	1	2	2	1	2	1	1	1	1	0	4	3	.	10	1	.	.	10	.	10	.	6	.	8	10	10	.	6	.	7	10	.	10	10	.	7	10	.	.	.	10	.	10	10	10	.	10	.
16	1	1	1	1	1	1	1	1	1	1	1	5	3	.	.	.	.	.	.	.	5	.	.	.	5	.	.	.	.	.	.	.	.	4	.	.	.	.	.	.	.	5	.	7	.	.	.	6	.
17	1	3	2	4	2	2	0	1	0	0	0	1	1	.	1	1	.	.	1	.	10	.	10	5	10	10	10	4	.	.	.	1	9	10	1	2	5	1	5	5	10	8	.	.	5	8	.	8	10
17	2	2	3	4	2	2	1	0	0	0	0	1	1	.	.	1	.	.	5	.	10	1	8	.	10	5	10	1	.	.	5	1	.	10	.	.	8	.	.	.	10	10	.	.	.	10	.	10	.
17	3	3	3	4	2	2	0	0	0	0	0	0	1	.	.	.	.	.	1	.	10	1	.	5	10	5	10	5	.	5	10	1	5	10	5	1	10	1	4	1	10	9	.	.	.	10	.	10	.
17	4	3	3	4	2	2	0	0	0	0	0	0	1	.	.	5	.	.	9	.	10	1	9	5	10	2	10	5	.	.	7	8	.	10	.	.	9	.	.	.	10	9	.	4	.	.	.	10	7
18	1	2	2	2	1	2	1	1	1	1	0	4	3	.	.	.	1	.	10	10	10	10	8	.	10	10	10	10	.	.	.	.	.	10	10	.	.	10	.	.	.	8	.	.	.	.	.	10	.
18	2	2	2	4	2	2	1	1	0	0	0	2	2	.	.	10	.	.	10	.	.	10	10	.	10	10	10	10	.	.	.	9	.	10	.	.	.	8	.	.	.	.	.	.	.	.	.	10	.
18	3	4	4	5	3	3	0	0	0	0	0	0	1	.	.	8	.	.	.	.	8	.	10	.	10	10	9	10	.	.	6	.	.	10	.	.	.	6	7	.	.	8	.	.	.	8	.	9	.
18	4	2	3	4	2	2	1	0	0	0	0	1	1	.	.	10	.	.	10	10	.	10	10	.	6	10	10	.	.	.	.	.	.	6	.	.	.	.	.	.	.	5	.	.	.	.	.	.	.
19	1	2	2	4	2	2	1	1	0	0	0	2	2	.	10	3	.	5	2	5	10	1	9	5	10	1	10	10	10	.	5	10	10	10	6	.	2	10	5	4	.	10	5	10	5	8	.	10	5
19	2	2	2	4	2	2	1	1	0	0	0	2	2	.	10	3	.	10	2	.	10	1	8	.	10	5	10	10	8	.	5	10	6	10	10	.	5	10	4	.	.	10	.	10	5	.	.	10	5
19	3	3	3	4	2	2	0	0	0	0	0	0	1	.	10	5	.	10	.	.	10	.	5	5	10	10	10	5	5	.	5	10	10	10	5	.	1	5	1	.	.	10	.	.	5	5	5	.	.
19	4	3	3	4	2	2	0	0	0	0	0	0	1	.	10	5	.	6	4	5	10	.	5	1	10	1	10	10	.	.	5	10	6	10	10	.	5	8	5	.	.	10	.	10	5	5	.	5	5
20	1	4	4	4	2	2	0	0	0	0	0	0	1	1	1	.	.	1	10	10	1	10	1	1	5	10	10	1	10	10	2	10	10	10	10	10	1	10	1	.	.	.	.	10	.	.	.	1	10
20	2	2	4	4	2	2	1	0	0	0	0	1	1	.	.	.	.	.	.	.	.	.	.	.	.	.	.	.	.	.	9	.	.	.	10	.	.	.	10	.	.	.	.	.	.	.	.	.	.
20	3	2	2	2	2	2	1	1	1	0	0	3	2	.	.	.	.	.	1	.	.	.	.	.	.	1	10	10	.	.	.	1	1	.	.	.	.	10	10	.	10	.	.	1	.	10	.	.	.
20	4	2	2	1	1	2	1	1	1	1	0	4	3	.	10	.	.	.	.	10	.	.	5	.	5	.	5	.	10	10	.	5	.	.	.	5	.	10	.	5	5	.	10	10	1	.	10	10	.
21	1	2	4	4	2	2	1	0	0	0	0	1	1	.	5	5	.	.	7	8	9	10	9	1	10	5	10	10	.	5	.	5	10	7	9	.	3	5	5	8	.	10	.	10	7	10	.	10	.
21	2	3	3	4	2	2	0	0	0	0	0	0	1	.	.	8	.	.	.	5	8	8	.	.	10	6	10	9	.	.	.	5	10	8	8	.	3	.	.	8	.	10	.	10	8	7	.	10	.
21	3	2	3	4	2	2	1	0	0	0	0	1	1	.	.	5	.	.	10	.	8	5	.	.	10	.	10	10	.	.	5	.	10	10	.	.	1	.	10	8	.	10	.	10	.	.	.	10	.
21	4	2	4	4	2	2	1	0	0	0	0	1	1	.	6	8	.	.	8	3	9	10	5	1	10	8	10	10	7	.	.	8	10	9	8	.	2	.	8	9	.	5	.	8	8	8	8	10	.
22	1	2	3	4	2	2	1	0	0	0	0	1	1	.	7	5	.	.	8	.	10	.	10	5	10	8	10	8	4	.	10	5	10	10	10	.	3	9	5	.	10	10	5	10	8	10	.	10	.
22	2	3	2	4	2	2	0	1	0	0	0	1	1	.	3	5	.	.	7	5	4	.	8	.	10	2	10	10	4	.	5	.	10	10	8	.	3	.	.	.	4	10	.	9	2	5	.	7	.
22	3	3	3	4	2	2	0	0	0	0	0	0	1	.	.	4	.	.	8	.	.	.	8	.	9	.	10	.	.	.	.	.	10	10	5	.	.	.	3	.	8	9	.	.	.	.	.	7	.
22	4	2	.	4	2	2	1	.	0	0	0	.	.	.	2	4	.	.	10	.	10	4	9	5	10	.	10	7	.	.	5	.	10	10	4	.	3	4	.	.	10	10	.	8	.	.	.	8	.
23	1	3	2	4	2	2	0	1	0	0	0	1	1	.	10	10	.	.	.	10	10	10	10	10	10	10	10	10	10	10	10	10	10	10	10	.	10	10	10	.	10	10	10	10	.	10	10	10	.
23	2	3	2	4	2	2	0	1	0	0	0	1	1	5	10	10	.	.	10	10	10	5	10	10	10	10	10	10	10	10	1	10	10	10	10	.	10	10	10	10	.	10	10	10	.	10	.	10	.
23	3	3	2	4	2	2	0	1	0	0	0	1	1	.	.	.	.	.	.	.	.	.	.	.	.	.	.	.	.	.	.	.	.	.	.	.	.	.	.	.	.	.	.	.	.	.	.	.	.
23	4	3	2	4	2	2	0	1	0	0	0	1	1	.	4	10	.	3	8	9	10	5	10	10	10	10	10	10	9	8	5	10	7	10	10	.	4	10	10	10	10	10	.	.	.	10	10	10	.
24	1	2	2	2	2	2	1	1	1	0	0	3	2	.	6	5	.	.	9	5	8	4	7	4	6	6	10	10	5	4	.	4	.	6	7	.	4	.	7	10	.	10	.	6	.	.	.	9	.
24	2	2	1	4	2	2	1	1	0	0	0	2	2	.	8	8	.	.	.	5	10	.	6	.	4	6	10	8	.	.	5	.	.	6	3	.	2	3	4	8	.	10	.	1	.	2	10	2	.
25	1	3	3	4	2	2	0	0	0	0	0	0	1	1	.	10	.	5	9	10	10	.	10	5	10	5	9	10	10	.	10	10	10	10	10	.	5	10	10	10	10	10	10	10	.	2	8	10	5
25	2	3	3	4	2	2	0	0	0	0	0	0	1	.	.	10	.	.	10	6	10	.	8	6	10	5	8	10	6	.	10	10	10	10	7	.	1	10	7	10	6	8	5	7	.	6	6	10	6
25	3	3	3	4	2	2	0	0	0	0	0	0	1	.	.	7	.	.	8	6	10	.	6	5	10	.	7	9	.	.	10	7	10	6	8	.	.	7	.	6	.	5	7	6	.	.	8	6	.
25	4	3	3	4	2	2	0	0	0	0	0	0	1	.	5	10	.	.	6	3	10	.	6	2	10	6	6	10	.	.	6	6	10	3	6	.	.	6	6	.	9	6	.	1	.	.	.	10	.
26	1	2	1	3	1	2	1	1	1	1	0	4	3	1	8	10	.	10	10	2	10	.	5	8	8	10	10	9	3	2	7	3	9	10	5	.	3	2	5	8	.	10	5	1	6	10	5	8	.
26	2	2	2	4	2	2	1	1	0	0	0	2	2	.	5	10	.	10	10	5	10	.	7	5	10	10	10	5	.	.	8	1	10	10	8	.	5	1	5	7	5	10	3	.	5	10	6	7	.
26	3	2	2	.	2	2	1	1	.	0	0	.	.	1	7	10	.	7	10	3	10	.	9	10	8	9	10	7	3	.	5	1	9	10	5	.	2	2	5	5	4	10	2	5	4	.	5	7	.
26	4	2	2	4	2	2	1	1	0	0	0	2	2	.	3	10	.	10	10	3	9	.	5	5	8	8	10	6	.	.	7	3	7	10	5	.	3	4	7	9	2	10	.	3	.	.	5	5	.
27	1	1	2	1	3	3	1	1	1	0	0	3	2	10	.	4	.	.	10	.	10	.	.	.	10	10	10	9	.	.	.	.	10	10	9	4	.	.	4	.	.	9	.	.	.	9	.	8	.
27	2	2	2	2	3	3	1	1	1	0	0	3	2	.	.	5	.	.	10	5	7	.	.	.	5	10	10	10	.	.	.	.	10	10	7	.	1	.	.	.	9	7	.	.	.	.	.	.	.
27	3	2	4	2	3	2	1	0	1	0	0	2	2	.	.	6	.	.	10	.	10	.	.	.	10	10	10	5	.	.	.	.	.	5	.	.	.	5	1	.	.	10	.	10	.	.	.	.	5
27	4	4	4	5	3	3	0	0	0	0	0	0	1	.	.	5	.	10	.	.	2	7	.	.	10	10	10	10	.	.	.	.	10	9	5	.	4	1	5	4	.	10	.	.	.	.	3	5	5
28	1	4	3	4	2	2	0	0	0	0	0	0	1	.	10	5	.	.	9	5	.	.	10	10	10	10	5	8	3	.	4	.	5	10	5	.	10	8	10	10	10	6	10	.	.	10	10	10	8
28	2	3	3	4	2	2	0	0	0	0	0	0	1	.	5	8	.	9	.	5	.	.	9	.	5	9	5	10	.	.	10	4	10	8	.	.	5	4	8	9	5	2	7	.	.	5	10	9	3
28	3	3	3	4	2	2	0	0	0	0	0	0	1	.	10	10	.	8	10	10	.	.	10	8	9	7	10	10	.	7	.	.	.	10	10	.	10	.	10	10	9	10	10	10	.	.	10	10	.
28	4	.	.	4	2	2	.	.	0	0	0	.	.	4	7	8	.	.	.	.	.	.	8	8	5	6	.	9	.	.	8	.	1	7	.	.	7	.	8	8	.	5	.	.	.	5	8	.	.
29	1	3	3	4	2	2	0	0	0	0	0	0	1	.	.	8	.	.	10	.	2	.	10	8	9	.	10	10	.	.	7	.	10	10	.	.	5	.	.	.	.	10	.	1	8	1	10	10	.
29	2	3	3	4	2	2	0	0	0	0	0	0	1	.	.	8	.	.	10	.	.	.	10	7	7	10	10	10	.	.	.	.	10	10	.	.	8	.	.	.	.	10	.	.	10	6	10	8	.
29	3	3	3	4	2	2	0	0	0	0	0	0	1	.	.	9	.	.	10	.	3	.	10	7	8	.	10	8	.	.	.	.	.	10	.	.	8	.	.	.	.	10	10	.	9	.	9	8	.
29	4	3	3	4	2	2	0	0	0	0	0	0	1	.	8	10	.	.	9	.	3	.	10	9	10	6	10	10	.	.	.	.	9	10	.	.	9	.	.	.	.	10	.	.	8	.	10	10	.
30	1	2	2	2	1	1	1	1	1	1	1	5	3	6	10	10	.	.	10	8	10	.	.	1	9	1	10	6	10	10	5	8	3	5	5	.	9	10	7	.	.	10	5	10	7	10	.	10	9
30	2	2	3	2	2	2	1	0	1	0	0	2	2	5	9	10	.	.	9	9	9	.	.	5	10	1	9	8	10	10	6	9	5	7	8	.	7	8	9	.	.	10	10	10	10	10	.	7	.
30	3	.	.	.	.	.	.	.	.	.	.	.	.	5	7	10	.	.	9	5	6	.	.	9	.	2	9	7	10	6	5	7	6	7	7	.	5	10	10	.	.	7	4	8	8	10	.	7	.
30	4	2	2	2	1	1	1	1	1	1	1	5	3	5	10	10	.	.	10	9	9	.	.	.	10	1	10	6	10	10	6	9	5	7	8	.	6	8	5	.	.	10	10	7	1	10	1	7	3
31	1	2	2	3	2	2	1	1	1	0	0	3	2	.	.	9	.	.	8	.	5	.	5	6	5	5	8	10	2	.	6	.	.	8	.	.	2	.	6	10	.	8	7	5	.	.	6	8	.
31	2	3	3	4	2	2	0	0	0	0	0	0	1	.	.	.	.	.	10	.	6	3	5	6	7	3	8	10	.	.	7	3	2	10	5	.	2	2	6	10	4	10	6	3	.	.	6	5	2
31	4	2	3	4	2	2	1	0	0	0	0	1	1	.	3	8	.	.	6	2	5	.	7	6	6	.	7	9	.	.	3	4	.	6	6	.	2	3	6	10	5	7	6	4	.	.	6	4	.
32	1	2	2	5	2	3	1	1	0	0	0	2	2	9	10	10	.	.	10	1	10	9	8	10	10	9	10	10	7	.	10	9	.	9	10	.	9	9	1	1	10	10	.	9	.	2	.	4	.
33	1	3	3	4	2	2	0	0	0	0	0	0	1	.	5	7	.	.	5	1	10	.	5	10	5	1	10	10	.	.	5	5	10	5	1	.	5	1	5	.	5	5	.	.	7	8	.	5	8
33	2	3	3	4	2	2	0	0	0	0	0	0	1	.	5	10	.	.	.	1	5	.	10	10	5	1	10	10	.	.	9	5	10	5	4	.	5	1	.	.	5	5	.	5	.	5	.	5	.
33	3	.	.	.	.	.	.	.	.	.	.	.	.	.	5	10	.	.	5	10	10	.	5	5	10	3	10	10	.	.	1	5	10	10	5	.	5	1	.	5	10	10	10	5	.	5	.	8	.
33	4	3	3	4	2	2	0	0	0	0	0	0	1	5	5	10	.	.	1	5	5	5	5	10	5	1	5	10	.	.	5	1	10	5	5	.	4	5	.	.	5	7	5	5	5	1	.	5	.
34	1	3	2	3	2	2	0	1	1	0	0	2	2	.	9	7	.	.	10	4	10	.	8	8	10	10	10	10	.	10	9	10	2	10	10	8	3	10	10	10	.	10	.	8	9	10	.	1	10
34	2	3	2	3	1	1	0	1	1	1	1	4	3	.	7	.	.	2	9	.	10	.	8	3	10	10	10	10	.	.	9	10	.	10	10	.	.	9	6	10	.	10	.	10	8	10	7	10	.
34	3	2	2	4	2	2	1	1	0	0	0	2	2	5	9	5	.	.	10	.	10	1	8	10	4	10	10	10	.	.	3	10	5	10	9	.	2	9	9	10	1	10	5	10	7	10	.	1	.
34	4	2	2	3	1	1	1	1	1	1	1	5	3	.	7	9	.	8	9	.	10	2	10	7	10	10	10	10	.	.	8	10	6	10	8	.	2	10	2	10	.	10	.	1	7	10	.	10	.
35	1	1	3	2	1	1	1	0	1	1	1	4	3	.	1	.	.	10	10	.	9	10	1	10	10	10	1	1	10	.	.	10	10	10	10	1	1	10	.	1	10	5	.	5	1	10	.	1	10
35	2	2	4	2	2	1	1	0	1	0	1	3	2	.	1	10	.	.	1	.	10	10	1	10	10	10	1	1	10	.	.	10	10	10	10	1	1	10	10	.	10	10	.	7	1	10	1	10	10
35	3	2	2	2	1	1	1	1	1	1	1	5	3	.	1	.	.	.	8	.	10	10	.	10	5	9	4	9	7	.	8	9	9	10	.	1	10	9	9	.	10	9	.	4	1	10	.	10	.
35	4	2	3	2	1	1	1	0	1	1	1	4	3	.	1	10	.	.	5	.	10	10	10	1	10	10	10	10	.	.	10	10	10	10	10	.	1	5	5	1	1	10	.	9	1	10	.	1	.
36	1	3	3	4	2	2	0	0	0	0	0	0	1	.	5	6	9	.	4	.	1	.	3	.	10	10	10	2	.	.	2	5	5	10	5	.	1	2	4	3	.	5	.	.	.	1	5	4	.
36	2	3	2	4	2	2	0	1	0	0	0	1	1	.	5	.	6	.	4	.	.	2	.	.	8	10	10	2	.	.	.	3	4	7	8	.	.	4	3	.	.	5	.	.	.	.	.	5	.
36	3	3	3	4	2	2	0	0	0	0	0	0	1	.	.	.	5	6	4	.	1	.	5	7	1	10	10	1	2	.	5	5	3	10	5	.	1	3	2	5	.	5	.	.	.	.	3	.	5
36	4	3	3	4	2	2	0	0	0	0	0	0	1	.	.	5	.	.	5	.	1	.	.	1	5	10	10	.	.	.	.	5	.	7	1	.	1	3	3	5	.	8	3	8	.	1	9	7	.
37	1	1	1	3	1	1	1	1	1	1	1	5	3	.	.	.	.	.	7	.	1	.	9	1	5	5	10	2	.	.	8	1	.	10	5	.	9	7	5	10	.	10	.	5	.	5	.	10	.
37	2	1	1	2	1	1	1	1	1	1	1	5	3	.	.	.	.	.	6	.	.	.	8	1	2	5	10	.	.	.	6	1	.	7	.	.	9	3	6	10	.	10	.	5	.	.	.	9	.
37	3	2	2	5	1	1	1	1	0	1	1	4	3	.	5	3	.	5	8	.	5	.	9	5	1	5	10	1	.	5	9	1	.	10	5	.	10	7	2	9	.	10	5	10	6	.	.	10	8
37	4	2	2	2	1	2	1	1	1	1	0	4	3	.	1	.	3	1	2	.	3	1	7	2	2	4	6	2	.	.	6	1	.	6	2	.	4	3	2	7	.	10	.	2	2	6	.	2	4
38	1	2	2	1	1	1	1	1	1	1	1	5	3	.	9	10	.	.	10	1	7	8	1	7	9	9	10	8	.	.	10	7	9	9	9	10	1	4	2	10	.	9	.	10	9	10	.	10	1
38	2	2	2	5	1	2	1	1	0	1	0	3	2	4	8	10	.	.	10	1	7	10	1	7	8	8	9	9	9	.	9	3	10	8	8	10	3	3	2	10	.	10	.	10	8	10	.	10	2
38	3	2	2	4	2	2	1	1	0	0	0	2	2	.	9	10	.	.	10	1	7	10	1	10	8	8	10	10	7	.	10	4	10	10	8	10	1	7	2	10	.	10	.	10	9	10	7	7	.
38	4	2	2	4	2	2	1	1	0	0	0	2	2	.	9	10	.	7	8	1	8	8	1	7	10	9	10	6	.	.	10	7	7	9	8	10	3	4	2	10	.	10	.	5	7	10	.	1	.
39	1	2	2	4	2	2	1	1	0	0	0	2	2	.	10	7	.	.	10	10	9	1	.	10	10	5	10	10	.	.	5	10	1	10	1	.	5	10	1	10	.	5	.	10	.	10	.	10	1
39	2	2	2	3	1	2	1	1	1	1	0	4	3	.	10	.	.	.	.	.	10	.	.	1	10	1	10	5	.	.	.	.	.	10	.	.	1	.	.	.	.	10	.	.	.	10	.	10	10
39	3	2	2	4	2	2	1	1	0	0	0	2	2	.	10	8	.	.	10	4	10	.	7	10	2	10	3	10	.	.	8	1	10	9	10	.	1	5	1	1	.	10	2	10	.	10	.	10	.
39	4	3	2	4	2	2	0	1	0	0	0	1	1	.	10	2	.	.	9	6	10	1	6	10	8	7	10	10	.	.	10	10	1	10	6	.	10	6	10	5	.	10	6	10	10	10	.	10	3
40	1	1	2	2	1	1	1	1	1	1	1	5	3	.	.	.	.	1	10	1	5	2	.	1	10	10	10	.	3	.	.	.	1	10	10	.	1	8	.	.	.	10	.	5	.	1	.	1	.
40	2	2	2	2	1	1	1	1	1	1	1	5	3	.	.	2	.	.	8	1	7	1	.	1	10	10	10	1	.	.	1	8	.	.	5	.	1	10	2	.	.	10	10	3	.	10	.	1	.
40	3	2	4	2	1	1	1	0	1	1	1	4	3	.	.	2	.	.	5	.	1	.	.	10	.	.	10	2	.	.	.	3	.	.	6	.	1	10	.	.	.	5	9	.	2	.	.	1	.
40	4	2	2	2	1	1	1	1	1	1	1	5	3	.	.	.	.	.	.	.	.	.	.	.	.	.	.	.	.	.	.	.	.	.	.	.	.	.	.	.	.	.	.	.	.	.	.	.	.
41	1	2	3	4	2	2	1	0	0	0	0	1	1	.	.	1	.	.	10	.	10	1	.	1	10	5	10	10	.	.	2	10	10	5	10	.	1	1	4	10	.	10	.	.	.	3	.	10	.
41	2	2	3	4	2	2	1	0	0	0	0	1	1	10	.	1	.	.	5	.	10	4	2	8	10	10	10	10	.	.	3	10	10	10	5	.	3	1	6	10	.	10	5	10	8	4	.	8	.
41	3	3	3	4	2	2	0	0	0	0	0	0	1	.	.	.	.	.	.	.	.	.	.	1	10	1	9	2	.	.	10	10	.	1	10	.	1	1	.	10	.	10	.	.	.	.	.	1	.
41	4	3	3	4	2	2	0	0	0	0	0	0	1	.	6	6	.	1	6	2	10	10	10	6	10	10	6	10	.	.	6	10	.	10	10	.	1	2	2	2	.	7	.	6	3	8	.	6	.
42	1	3	3	4	2	2	0	0	0	0	0	0	1	.	.	.	.	.	.	.	10	.	10	.	10	5	5	5	.	.	.	.	.	10	.	.	.	5	.	.	.	5	.	.	.	.	.	.	.
42	2	3	3	4	2	2	0	0	0	0	0	0	1	.	.	5	.	.	6	.	7	.	10	.	5	7	9	6	.	.	10	7	1	6	6	.	.	6	.	.	.	.	.	.	.	6	.	.	.
42	3	3	3	4	2	2	0	0	0	0	0	0	1	1	1	1	1	1	1	2	4	1	10	5	7	9	6	8	1	1	9	7	1	8	10	1	1	1	1	1	1	9	1	10	1	1	1	1	1
42	4	3	3	4	2	2	0	0	0	0	0	0	1	1	1	1	1	1	1	2	4	1	10	5	7	9	6	8	1	1	9	7	1	8	10	1	1	1	1	1	1	9	1	10	1	1	1	1	1
43	1	3	3	4	1	2	0	0	0	1	0	1	1	.	5	1	.	.	.	5	10	.	10	10	10	.	10	10	.	.	10	10	.	10	10	.	10	1	.	10	.	5	.	5	.	10	.	10	.
43	2	3	3	4	2	2	0	0	0	0	0	0	1	.	5	10	.	.	.	5	10	5	10	9	10	5	10	10	.	.	9	10	.	10	10	.	5	1	5	.	.	5	.	5	.	10	.	9	.
43	3	3	3	4	2	2	0	0	0	0	0	0	1	.	10	10	.	4	10	6	10	1	10	10	10	7	10	10	6	.	10	10	.	10	10	.	10	1	10	10	.	10	5	10	10	10	.	10	.
43	4	3	3	4	2	2	0	0	0	0	0	0	1	.	10	10	.	4	10	6	10	1	10	10	10	7	10	10	6	.	10	10	.	10	10	.	10	1	10	10	.	10	5	10	10	10	.	10	.
44	1	2	2	5	2	2	1	1	0	0	0	2	2	.	7	7	.	.	.	.	10	.	10	10	10	9	10	10	.	.	.	10	10	10	9	10	10	9	10	.	.	10	.	8	1	10	.	10	.
45	1	2	2	2	1	2	1	1	1	1	0	4	3	1	7	10	1	.	6	7	10	1	9	2	1	10	10	8	.	.	9	10	1	7	9	.	10	7	9	.	.	10	8	10	3	1	8	10	10
45	2	2	2	3	1	1	1	1	1	1	1	5	3	1	.	10	.	.	8	6	8	.	10	4	1	8	10	9	.	.	.	8	1	10	6	.	8	6	6	.	.	10	.	6	7	1	3	8	.
45	3	2	2	2	1	1	1	1	1	1	1	5	3	2	8	10	.	.	.	9	10	1	8	8	1	10	10	10	6	.	.	10	1	10	10	.	10	9	10	.	.	10	.	9	.	6	.	10	.
45	4	2	2	1	1	1	1	1	1	1	1	5	3	.	1	10	.	1	7	.	10	1	8	5	2	9	10	9	.	.	5	5	1	7	7	.	9	5	5	.	.	10	.	7	7	2	.	4	.
46	1	2	2	5	1	1	1	1	0	1	1	4	3	.	9	9	6	10	10	.	7	9	8	3	9	4	10	6	10	.	6	8	8	9	10	.	6	3	9	8	.	10	.	8	.	8	.	1	.
46	2	2	2	4	1	1	1	1	0	1	1	4	3	.	8	1	.	10	9	.	1	8	9	1	8	8	10	5	9	.	5	7	5	7	6	.	1	1	9	10	.	10	.	6	1	9	.	3	.
46	3	2	2	4	1	1	1	1	0	1	1	4	3	.	.	7	.	10	10	.	8	9	9	9	10	9	10	6	10	.	.	10	4	10	9	.	10	9	10	.	.	10	.	10	.	10	.	10	.
46	4	1	2	2	1	1	1	1	1	1	1	5	3	2	7	7	.	3	2	.	10	9	5	1	9	9	10	10	.	2	8	10	4	9	9	.	1	2	8	9	.	9	.	9	2	2	5	2	1
47	1	2	2	1	1	1	1	1	1	1	1	5	3	.	5	.	.	.	7	.	.	5	7	.	4	.	10	10	.	.	8	.	.	7	.	.	.	.	8	5	.	10	.	.	.	.	.	10	10
47	2	1	1	1	1	1	1	1	1	1	1	5	3	.	.	.	.	7	8	.	1	.	.	.	.	.	5	10	.	.	.	.	.	.	2	.	3	.	2	.	.	10	1	.	.	.	.	10	9
47	3	2	1	1	1	1	1	1	1	1	1	5	3	.	5	10	.	.	10	4	.	.	5	.	.	3	10	10	.	.	5	5	.	6	.	.	.	.	9	.	.	10	5	.	.	10	.	10	.
47	4	1	1	1	1	1	1	1	1	1	1	5	3	.	.	1	.	6	8	.	1	.	.	.	1	.	10	10	.	.	.	.	7	1	.	.	5	.	5	5	.	9	.	4	.	.	.	2	.
48	1	2	2	2	1	1	1	1	1	1	1	5	3	.	5	10	.	.	8	9	5	.	10	5	8	9	5	7	5	.	4	5	10	8	1	.	2	5	8	.	.	5	.	7	.	1	7	9	9
48	2	1	1	1	1	1	1	1	1	1	1	5	3	5	7	10	.	.	5	7	4	5	10	5	8	10	7	9	4	.	6	7	9	10	2	.	1	8	10	5	.	6	5	10	.	3	9	10	8
48	3	2	2	1	1	1	1	1	1	1	1	5	3	.	5	8	.	.	5	3	5	6	10	4	5	7	5	7	5	.	3	4	7	10	9	.	2	5	3	1	.	6	2	8	8	1	10	10	.
48	4	1	1	2	1	1	1	1	1	1	1	5	3	10	7	10	6	5	8	10	5	4	10	3	7	9	4	10	7	.	9	7	10	10	4	.	7	7	10	9	7	6	9	10	9	9	10	10	10
49	1	2	2	3	1	2	1	1	1	1	0	4	3	7	5	5	.	.	.	.	5	.	.	8	10	5	9	10	.	.	.	.	.	9	.	.	1	.	.	.	.	10	.	.	.	1	.	.	.
49	2	2	2	3	2	2	1	1	1	0	0	3	2	.	5	.	.	.	4	.	3	.	8	.	9	.	7	10	.	.	.	.	.	8	.	.	1	5	.	.	.	5	.	.	.	.	.	.	.
49	3	1	1	3	2	2	1	1	1	0	0	3	2	.	.	10	.	.	5	.	8	.	.	.	10	.	10	10	.	.	.	.	.	9	.	.	.	.	.	.	.	8	.	.	.	7	4	.	.
49	4	2	2	3	2	2	1	1	1	0	0	3	2	1	1	8	1	1	8	1	7	1	1	1	6	3	4	10	1	1	1	1	1	6	7	1	1	1	6	5	1	8	1	8	1	7	6	6	1
50	1	2	2	3	3	3	1	1	1	0	0	3	2	3	3	8	2	.	10	8	10	4	10	3	10	10	10	10	10	.	4	10	4	10	9	.	3	8	10	9	.	10	6	10	7	4	7	.	.
50	2	2	2	2	3	2	1	1	1	0	0	3	2	7	7	10	4	9	10	10	10	3	10	8	9	10	10	10	10	3	5	10	5	10	10	5	4	10	10	4	7	8	2	8	6	3	8	10	4
50	3	2	2	2	2	3	1	1	1	0	0	3	2	.	5	4	.	.	8	8	10	.	4	4	9	7	10	10	9	.	8	7	.	8	9	.	4	9	9	7	.	8	.	4	.	.	2	6	.
50	4	2	2	5	3	2	1	1	0	0	0	2	2	5	4	4	5	10	10	10	10	5	5	3	10	10	10	10	6	2	10	10	4	6	10	2	3	10	10	10	6	8	5	10	2	1	4	10	10
51	1	3	1	4	2	2	0	1	0	0	0	1	1	.	.	10	.	.	4	.	5	.	10	.	6	10	10	10	.	.	7	.	8	10	6	.	10	4	4	10	.	10	.	8	.	6	.	6	.
51	2	3	1	4	2	2	0	1	0	0	0	1	1	.	.	10	.	.	8	6	8	.	8	7	5	10	10	10	.	.	6	.	10	10	6	5	10	1	10	10	.	10	.	10	5	.	7	10	.
51	3	4	4	4	2	2	0	0	0	0	0	0	1	.	.	10	.	.	.	.	5	.	4	5	7	10	10	10	.	3	4	5	10	10	5	.	5	5	7	10	7	10	.	6	.	7	8	8	.
51	4	4	2	4	2	2	0	1	0	0	0	1	1	.	.	10	.	1	5	3	6	2	8	5	7	10	10	10	.	.	1	1	5	7	1	.	5	2	5	10	.	8	.	10	8	.	6	10	.
52	1	3	3	4	2	2	0	0	0	0	0	0	1	.	.	6	.	.	.	.	8	.	.	5	10	5	5	5	4	.	.	6	.	5	5	.	3	3	.	1	.	5	.	.	.	5	.	5	.
52	2	3	3	4	2	2	0	0	0	0	0	0	1	.	2	8	.	.	.	.	9	.	5	5	10	5	4	5	.	.	.	9	10	5	9	.	2	5	5	1	.	5	.	.	.	4	.	5	.
52	3	3	3	4	2	2	0	0	0	0	0	0	1	.	.	5	.	.	.	.	5	.	.	6	8	5	5	5	.	.	5	.	.	5	7	.	4	.	6	3	.	5	.	.	.	.	.	4	.
52	4	2	3	4	2	2	1	0	0	0	0	1	1	.	6	7	.	3	5	.	7	.	.	5	8	6	5	6	.	.	.	8	10	6	6	.	3	4	7	1	.	4	.	4	2	.	.	4	.
53	1	2	2	3	2	2	1	1	1	0	0	3	2	4	5	8	.	.	9	.	8	.	4	7	9	4	10	3	.	.	9	4	4	10	7	.	4	.	.	.	10	10	.	8	.	.	2	7	.
53	2	2	2	4	2	2	1	1	0	0	0	2	2	.	7	9	.	.	8	.	10	.	5	.	9	7	10	4	.	.	9	8	5	10	4	.	5	.	3	7	10	10	.	1	.	.	.	8	.
53	3	2	1	4	2	2	1	1	0	0	0	2	2	.	.	4	.	.	7	.	5	.	7	.	8	4	10	2	.	.	8	4	7	9	7	.	2	.	.	3	9	10	.	1	.	.	.	4	.
53	4	2	1	4	2	2	1	1	0	0	0	2	2	1	1	1	1	1	6	1	8	1	1	1	5	6	7	1	1	1	1	1	1	8	1	1	1	1	5	6	1	6	1	1	1	6	1	3	1
54	1	3	2	4	2	2	0	1	0	0	0	1	1	.	4	5	.	.	9	5	5	.	4	8	10	1	10	9	5	.	5	7	.	7	5	.	2	8	8	3	.	10	.	8	.	.	.	9	.
54	2	3	3	4	2	2	0	0	0	0	0	0	1	.	.	8	.	9	.	5	5	.	8	9	10	1	10	7	5	.	5	5	.	7	4	.	.	5	8	1	.	10	.	.	.	.	.	9	.
54	3	4	3	5	2	2	0	0	0	0	0	0	1	.	.	8	.	5	10	5	5	7	5	8	7	4	10	7	4	.	6	5	.	6	4	.	7	7	7	7	.	10	.	.	.	7	.	10	.
54	4	3	3	4	2	2	0	0	0	0	0	0	1	6	5	10	2	3	9	3	6	4	5	3	7	6	10	10	.	.	5	3	6	7	6	.	1	9	6	6	3	7	6	3	5	5	2	3	.
55	1	3	3	.	.	.	0	0	.	.	.	.	.	.	5	2	8	.	10	9	9	.	10	2	10	8	10	9	.	.	5	3	8	10	5	.	1	4	10	10	10	2	.	10	5	5	10	10	2
55	2	3	3	4	2	2	0	0	0	0	0	0	1	.	4	5	.	.	10	.	5	2	10	1	10	10	10	10	.	5	.	5	10	10	3	.	1	2	10	10	10	10	.	5	10	2	5	10	5
55	3	3	3	4	2	2	0	0	0	0	0	0	1	4	2	2	.	.	10	3	8	1	.	1	10	10	10	10	4	.	.	2	10	10	9	.	1	4	9	10	10	9	8	10	6	5	5	10	5
56	1	4	4	4	2	2	0	0	0	0	0	0	1	.	.	10	.	.	10	.	1	.	10	10	9	3	10	9	10	.	10	10	10	10	10	.	10	10	10	10	1	10	.	10	9	.	.	10	.
56	2	4	3	4	2	2	0	0	0	0	0	0	1	.	.	10	.	.	9	2	1	5	8	.	7	1	10	3	1	.	8	1	10	10	7	3	9	1	5	9	1	10	.	10	1	1	.	8	.
56	3	3	3	4	2	2	0	0	0	0	0	0	1	.	6	10	.	.	10	2	1	5	10	.	5	8	10	5	5	.	8	8	10	10	6	.	8	.	.	.	.	8	5	5	1	.	.	10	.
56	4	4	3	4	2	2	0	0	0	0	0	0	1	.	.	10	.	6	10	2	1	.	10	7	9	10	10	6	.	.	1	8	10	10	9	.	8	10	8	10	.	8	7	6	8	9	10	8	.
57	1	2	2	4	1	1	1	1	0	1	1	4	3	.	.	5	7	.	5	.	5	.	.	5	10	7	10	7	.	.	.	10	10	10	6	.	3	5	8	7	10	10	5	10	.	8	10	10	.
57	2	2	2	1	1	2	1	1	1	1	0	4	3	.	.	5	.	5	7	4	5	.	5	5	10	5	10	5	.	.	7	9	10	8	9	.	3	5	5	5	9	8	7	8	5	5	5	8	.
57	4	2	2	5	3	2	1	1	0	0	0	2	2	.	.	7	7	5	3	3	6	3	3	3	8	4	8	7	.	.	3	2	10	6	5	.	1	1	3	9	10	8	3	7	9	7	7	7	.
58	1	2	2	2	2	2	1	1	1	0	0	3	2	5	5	7	.	.	6	8	9	.	5	8	9	5	9	5	.	.	10	9	5	8	9	4	5	9	4	5	8	9	.	7	.	.	5	7	.
58	2	2	2	3	2	1	1	1	1	0	1	4	3	7	.	5	.	.	.	5	10	5	6	7	10	7	10	8	.	.	7	9	7	7	10	.	5	8	.	3	7	9	7	8	.	.	8	8	.
58	3	2	2	3	3	3	1	1	1	0	0	3	2	4	5	5	.	.	1	5	10	6	8	10	9	10	9	10	10	.	.	10	7	10	10	.	5	10	5	4	8	10	.	5	.	.	5	5	.
58	4	2	2	5	3	3	1	1	0	0	0	2	2	.	10	10	6	6	10	9	10	6	10	10	10	6	10	10	.	6	10	10	10	10	9	.	10	6	10	10	.	10	10	10	10	10	10	10	6
59	1	4	4	5	3	3	0	0	0	0	0	0	1	.	.	10	.	.	9	1	1	7	.	.	6	4	7	6	.	.	6	.	1	10	4	.	6	4	3	10	.	6	.	.	.	2	10	9	.
59	2	4	4	1	1	1	0	0	1	1	1	3	2	.	.	8	.	.	10	.	1	.	.	.	3	1	6	4	.	.	7	.	1	10	.	.	3	4	4	9	.	3	.	.	.	.	10	10	.
59	3	2	2	5	3	3	1	1	0	0	0	2	2	.	.	8	.	.	10	.	1	.	.	1	5	.	8	6	.	.	4	.	1	10	3	.	4	4	5	10	.	5	.	6	1	.	5	10	.
59	4	4	4	5	3	3	0	0	0	0	0	0	1	.	.	10	.	.	9	.	1	.	1	1	4	2	2	2	.	.	1	1	1	6	4	.	2	3	.	6	.	5	.	2	1	4	5	5	.
60	1	4	4	4	2	2	0	0	0	0	0	0	1	.	5	10	.	.	9	.	.	1	.	8	4	7	10	10	7	.	.	5	10	10	.	.	1	.	8	.	.	7	.	.	.	.	.	.	.
60	2	3	3	4	2	2	0	0	0	0	0	0	1	.	.	10	.	.	9	.	1	.	7	3	6	10	10	5	.	.	.	8	10	10	.	.	1	1	.	.	.	8	.	.	.	.	.	10	.
60	3	3	3	4	2	2	0	0	0	0	0	0	1	.	.	10	.	.	10	.	8	.	2	9	3	10	10	9	1	.	.	7	10	10	1	.	1	8	.	.	10	4	.	.	.	.	10	.	.
60	4	3	3	4	2	2	0	0	0	0	0	0	1	.	.	8	.	.	7	.	4	.	5	2	5	6	10	9	4	.	7	4	10	10	.	.	4	6	.	.	5	9	10	4	.	.	4	9	.
61	1	3	2	2	1	2	0	1	1	1	0	3	2	.	.	8	.	.	9	3	6	.	5	5	7	4	8	7	5	.	4	5	10	7	7	.	3	4	5	7	.	7	4	8	.	.	5	10	5
61	2	2	2	3	1	2	1	1	1	1	0	4	3	.	.	8	5	.	10	1	5	.	4	4	7	5	10	5	3	.	5	5	10	8	7	.	2	4	6	5	6	8	4	5	4	3	.	5	4
61	3	2	2	3	1	2	1	1	1	1	0	4	3	.	.	9	.	.	10	.	7	.	8	7	9	4	10	7	.	.	4	5	10	7	5	.	3	5	3	3	5	10	.	9	.	7	.	10	.
61	4	3	2	3	2	2	0	1	1	0	0	2	2	.	.	7	2	.	10	.	4	.	2	1	7	2	10	2	.	.	1	7	4	4	4	.	1	1	1	4	1	10	1	8	1	1	2	2	1
62	1	3	3	4	2	2	0	0	0	0	0	0	1	.	10	10	.	10	10	.	10	.	9	6	7	10	6	10	9	8	10	7	10	8	7	.	8	8	10	.	10	8	10	10	1	.	.	10	.
63	1	1	2	2	1	1	1	1	1	1	1	5	3	1	.	1	.	.	10	.	5	.	.	.	5	10	10	10	.	.	.	10	.	10	8	.	10	3	.	.	.	7	.	1	.	1	.	10	.
63	2	2	2	4	1	1	1	1	0	1	1	4	3	.	.	6	.	.	10	6	10	6	6	9	10	10	10	10	10	3	10	10	9	10	.	.	5	6	5	.	1	10	.	10	.	.	.	10	.
63	3	2	3	2	1	2	1	0	1	1	0	3	2	.	.	5	.	.	9	5	10	.	.	8	5	10	10	10	9	.	5	10	10	10	.	.	10	10	10	.	.	9	.	5	8	9	.	10	.
63	4	2	2	2	1	1	1	1	1	1	1	5	3	2	3	3	1	1	1	1	6	.	.	1	10	10	10	10	.	.	.	10	10	10	10	.	10	1	10	10	.	10	10	.	.	5	5	5	5
64	1	2	2	4	1	2	1	1	0	1	0	3	2	.	.	.	.	.	5	.	10	10	5	4	10	10	9	5	4	.	10	10	1	5	10	4	3	9	4	.	10	7	.	8	.	8	.	.	.
64	2	2	2	4	2	2	1	1	0	0	0	2	2	.	.	.	.	.	.	5	10	5	10	3	10	8	9	5	.	.	.	5	5	2	9	.	2	8	4	.	.	8	7	5	.	10	.	4	.
64	3	2	2	4	2	2	1	1	0	0	0	2	2	.	.	.	.	.	5	.	9	10	4	10	9	7	10	7	4	.	9	7	2	5	9	.	2	6	4	10	8	8	5	7	.	8	4	6	.
64	4	2	2	4	2	2	1	1	0	0	0	2	2	4	.	.	.	4	6	3	10	6	10	8	10	10	10	8	.	.	7	9	5	2	7	.	2	6	4	9	.	5	3	7	2	10	.	6	.
65	1	2	2	5	2	2	1	1	0	0	0	2	2	.	3	4	.	.	.	6	2	5	10	1	5	7	10	5	.	.	.	.	1	5	10	.	6	.	10	.	.	6	.	6	.	.	.	6	.
65	2	3	3	4	2	2	0	0	0	0	0	0	1	.	.	3	.	.	5	.	1	5	7	1	5	10	5	5	.	.	.	2	1	2	5	.	10	5	8	2	.	2	.	6	.	5	.	5	.
65	3	2	3	4	2	2	1	0	0	0	0	1	1	.	.	5	5	.	5	.	3	6	10	6	1	7	10	6	6	1	.	6	1	5	10	.	10	5	10	10	.	5	.	5	.	10	.	5	.
65	4	3	3	4	2	2	0	0	0	0	0	0	1	.	.	5	.	.	5	.	1	.	10	1	5	10	10	5	.	.	.	.	1	5	5	.	10	5	5	.	.	5	.	5	.	.	.	5	.
66	1	1	2	3	2	2	1	1	1	0	0	3	2	.	10	4	.	.	10	.	10	.	3	.	5	.	10	.	.	.	.	.	.	9	10	.	3	.	5	.	.	4	.	.	.	.	.	10	.
67	1	2	3	3	2	2	1	0	1	0	0	2	2	.	10	5	.	.	8	5	9	.	7	1	10	1	9	5	5	.	5	7	6	9	5	.	7	5	3	10	.	10	.	9	2	1	9	10	5
67	2	2	3	4	2	2	1	0	0	0	0	1	1	8	10	5	.	.	5	.	7	.	10	.	1	1	10	5	.	.	.	6	4	8	10	.	1	4	1	3	.	7	.	6	1	3	.	4	6
67	3	3	3	2	2	2	0	0	1	0	0	1	1	.	10	5	.	.	5	.	8	5	10	10	1	1	9	5	10	.	2	5	10	5	7	.	3	5	7	10	.	10	.	10	.	5	.	10	.
67	4	2	3	4	2	2	1	0	0	0	0	1	1	.	10	6	.	8	4	.	7	.	10	1	5	9	10	6	.	.	.	5	3	8	5	.	3	4	1	10	.	5	.	9	4	1	.	2	.
68	1	4	3	4	2	1	0	0	0	0	1	1	1	.	.	.	.	.	5	.	6	.	7	.	5	8	7	.	.	.	4	7	.	6	7	.	5	6	3	5	4	7	.	5	.	5	7	5	.
68	2	3	3	4	2	2	0	0	0	0	0	0	1	.	.	4	.	.	7	.	6	.	7	.	4	5	7	5	.	.	.	5	.	5	6	.	4	4	4	4	.	5	.	.	.	7	.	6	.
68	3	3	3	4	2	2	0	0	0	0	0	0	1	.	.	5	.	.	5	.	7	.	6	3	4	9	8	7	.	.	.	5	.	3	7	4	2	1	5	4	.	7	.	5	.	6	7	5	.
68	4	4	4	5	3	3	0	0	0	0	0	0	1	1	3	1	.	5	4	1	4	.	5	2	1	8	7	4	.	.	1	5	.	7	5	1	3	4	3	3	4	7	.	1	.	4	4	4	1
69	1	2	3	4	2	2	1	0	0	0	0	1	1	4	7	5	.	4	7	7	8	.	7	8	8	4	9	5	2	2	10	8	8	8	7	2	10	6	7	10	3	10	2	10	2	3	4	8	2
69	2	3	3	4	2	2	0	0	0	0	0	0	1	2	6	6	1	1	8	3	10	1	10	3	9	7	10	3	1	8	10	10	7	10	10	.	9	9	10	10	2	10	3	9	1	10	2	10	2
69	3	3	3	4	2	2	0	0	0	0	0	0	1	3	6	7	5	7	5	6	10	5	8	7	7	9	10	8	5	6	10	10	10	10	10	5	10	6	10	10	10	10	5	5	4	2	6	10	5
69	4	3	3	4	2	2	0	0	0	0	0	0	1	.	6	6	.	.	7	.	10	.	10	6	10	6	10	5	.	.	10	9	10	10	7	4	9	4	8	10	.	10	3	10	.	3	8	6	.
70	1	3	3	4	2	2	0	0	0	0	0	0	1	.	4	1	.	.	3	4	9	.	7	6	8	6	10	10	.	.	4	7	.	10	9	.	5	2	2	7	.	10	.	.	.	.	5	6	.
70	2	3	3	4	2	2	0	0	0	0	0	0	1	.	4	1	.	.	6	5	8	.	5	3	7	7	9	10	5	.	3	2	.	7	8	.	2	1	2	2	.	10	.	9	.	.	.	9	.
70	3	3	3	4	2	2	0	0	0	0	0	0	1	.	.	2	.	.	5	.	6	.	5	8	7	.	10	8	.	.	5	7	.	4	6	.	2	4	3	3	.	9	.	.	.	6	7	8	.
70	4	3	3	4	2	2	0	0	0	0	0	0	1	2	5	10	.	2	10	1	10	2	5	5	8	8	10	10	.	1	8	8	9	9	9	1	8	5	5	8	8	4	2	2	2	10	10	10	7
71	1	2	2	4	1	2	1	1	0	1	0	3	2	.	3	10	.	.	8	2	10	.	3	2	10	10	9	10	5	.	.	6	5	7	.	.	5	7	1	.	10	4	.	.	.	.	.	7	.
71	2	2	2	1	1	3	1	1	1	1	0	4	3	.	.	10	.	.	8	.	9	.	8	5	10	.	8	10	.	.	9	9	.	9	9	.	4	8	8	.	10	8	.	8	.	9	.	8	.
71	3	2	2	2	2	2	1	1	1	0	0	3	2	3	.	10	.	.	7	3	5	7	7	10	8	10	10	8	7	7	5	7	2	8	5	.	4	7	5	.	.	7	7	.	.	.	5	10	.
71	4	2	2	2	3	3	1	1	1	0	0	3	2	5	4	10	.	.	8	5	7	4	5	6	9	5	4	6	.	.	4	3	8	7	8	10	6	4	2	3	.	8	2	6	3	5	7	4	.
72	1	3	3	4	2	2	0	0	0	0	0	0	1	.	6	7	.	.	3	.	7	.	4	.	10	.	10	10	.	.	10	.	.	10	.	.	2	10	3	7	.	10	.	.	.	.	9	.	.
72	2	2	2	4	2	2	1	1	0	0	0	2	2	.	.	7	.	.	8	.	2	.	.	7	10	5	10	10	.	.	8	.	10	9	10	.	4	.	8	.	.	9	.	7	.	.	9	9	.
72	3	2	2	5	3	3	1	1	0	0	0	2	2	.	7	8	.	.	.	4	7	.	7	10	9	9	10	10	6	3	7	7	10	10	10	2	3	7	8	4	3	3	4	4	3	7	10	9	10
72	4	3	3	4	2	2	0	0	0	0	0	0	1	3	2	5	.	3	6	.	3	4	2	4	10	4	10	10	.	.	10	4	10	10	6	.	1	4	6	.	.	7	.	10	.	2	5	4	.
73	1	3	3	4	2	2	0	0	0	0	0	0	1	.	.	10	.	.	6	.	10	.	10	7	6	10	10	10	6	.	6	6	6	10	6	.	2	8	4	.	6	10	.	.	.	3	6	.	8
73	2	3	3	4	2	2	0	0	0	0	0	0	1	.	.	10	.	.	6	.	7	.	6	5	7	10	10	6	5	.	5	.	5	7	5	.	4	5	.	.	5	7	.	.	.	5	.	10	.
73	3	3	3	4	2	2	0	0	0	0	0	0	1	.	.	6	.	.	6	.	10	5	10	10	.	10	10	10	10	.	5	10	10	10	9	.	1	9	.	.	.	10	.	.	.	.	.	9	5
73	4	3	3	4	2	2	0	0	0	0	0	0	1	.	.	10	.	5	7	.	7	.	.	5	4	.	10	.	.	1	1	2	.	6	4	.	1	2	1	1	1	10	.	.	.	.	1	1	.
74	1	2	2	2	3	1	1	1	1	0	1	4	3	.	.	.	.	.	6	.	6	.	.	4	4	4	10	10	.	.	.	.	.	6	2	.	.	.	.	.	.	8	.	.	.	5	.	8	.
75	1	3	3	4	2	2	0	0	0	0	0	0	1	.	8	10	6	10	10	10	9	7	7	10	10	9	.	.	.	.	.	10	10	10	6	.	.	10	.	.	10	10	.	.	.	.	.	9	10
75	2	3	3	4	2	2	0	0	0	0	0	0	1	.	8	9	.	.	10	6	10	.	10	8	8	6	10	7	8	7	7	8	10	10	10	.	5	7	10	.	8	8	.	10	.	8	10	10	9
75	3	3	3	4	2	2	0	0	0	0	0	0	1	10	10	10	10	10	.	.	10	10	10	10	10	10	10	10	10	10	10	10	10	10	10	10	10	10	10	10	10	10	8	9	.	10	10	.	10
75	4	3	3	4	2	2	0	0	0	0	0	0	1	7	9	10	6	6	10	8	10	6	7	8	10	8	10	10	.	8	9	10	10	10	9	5	10	10	9	9	6	10	8	10	9	10	10	10	6
76	1	4	2	4	2	2	0	1	0	0	0	1	1	.	4	10	.	.	8	10	10	7	10	10	10	10	10	10	.	.	10	.	10	10	10	.	4	10	2	10	.	10	.	10	5	7	.	10	.
76	2	3	2	4	2	2	0	1	0	0	0	1	1	4	5	10	.	.	8	10	10	9	10	10	10	10	10	10	7	.	10	8	10	10	10	.	3	6	7	10	8	10	.	10	9	7	10	9	.
76	3	3	2	4	2	2	0	1	0	0	0	1	1	.	.	10	.	.	8	.	10	.	10	10	10	10	10	10	5	.	10	.	10	10	10	.	3	7	7	10	6	10	.	10	8	10	.	10	10
76	4	2	4	4	2	2	1	0	0	0	0	1	1	10	10	10	6	4	10	5	10	7	10	10	10	10	10	10	.	.	10	6	10	10	10	5	2	8	6	10	8	10	10	10	6	5	7	10	10
77	1	2	2	2	2	2	1	1	1	0	0	3	2	.	2	10	.	.	10	10	5	.	6	9	10	2	10	3	2	2	1	3	.	.	8	.	2	.	1	10	.	10	.	.	1	10	6	6	.
77	2	2	2	2	1	3	1	1	1	1	0	4	3	.	2	10	.	.	10	.	9	.	.	.	10	.	10	6	.	.	.	6	.	.	.	.	.	.	.	6	.	10	.	.	.	.	.	.	.
77	3	2	2	2	1	1	1	1	1	1	1	5	3	.	.	.	.	.	.	.	6	.	.	10	9	.	10	.	.	.	.	6	.	.	5	.	.	.	.	10	.	.	9	9	10	10	10	10	.
77	4	3	2	2	2	2	0	1	1	0	0	2	2	1	5	9	2	5	9	5	5	2	3	9	10	5	10	2	2	.	4	5	3	3	10	3	3	5	5	3	3	3	5	5	4	1	5	2	3
78	1	3	2	2	1	2	0	1	1	1	0	3	2	3	9	10	.	.	9	.	8	.	7	7	9	10	10	8	.	.	7	8	.	7	7	9	8	6	9	.	.	6	.	8	.	7	.	8	.
78	2	2	2	3	1	2	1	1	1	1	0	4	3	4	9	10	.	2	3	4	8	8	7	6	10	8	10	10	.	.	8	10	.	7	8	10	8	10	10	.	.	8	.	4	4	10	.	10	.
78	3	3	2	2	2	2	0	1	1	0	0	2	2	6	7	8	.	.	4	.	6	3	6	7	6	8	6	6	.	.	5	6	.	6	4	7	6	3	5	.	.	7	.	7	.	3	.	7	.
78	4	3	3	4	2	2	0	0	0	0	0	0	1	.	8	10	.	4	6	.	8	6	8	6	9	7	10	7	.	.	8	9	.	7	8	9	7	4	7	2	.	10	.	.	.	7	.	6	.
79	1	2	2	3	1	1	1	1	1	1	1	5	3	.	.	10	5	.	3	.	10	.	10	9	5	10	10	10	10	.	10	10	10	10	10	.	10	8	10	9	.	10	.	5	.	10	.	10	.
79	2	2	1	2	1	2	1	1	1	1	0	4	3	.	.	10	.	.	5	.	10	.	10	8	5	5	10	8	.	.	10	8	5	8	10	.	10	9	10	.	.	10	.	5	8	5	.	10	.
79	3	2	2	2	1	1	1	1	1	1	1	5	3	.	.	5	.	.	.	.	10	.	10	8	5	8	10	9	.	.	8	10	9	10	9	.	7	5	9	10	.	10	.	9	.	8	.	10	.
79	4	2	2	3	1	1	1	1	1	1	1	5	3	.	.	10	.	5	7	.	7	.	10	7	6	10	10	4	.	.	10	10	8	9	10	.	10	6	10	7	.	10	.	10	9	7	.	8	.
80	1	2	2	1	1	1	1	1	1	1	1	5	3	.	10	9	.	.	8	.	5	8	10	.	6	6	10	6	.	.	7	6	.	5	7	10	3	7	1	8	.	8	.	6	.	.	.	8	3
80	2	2	2	3	1	1	1	1	1	1	1	5	3	.	10	5	.	.	4	1	8	10	7	.	8	5	10	7	.	.	8	9	.	7	8	10	1	8	7	3	.	7	1	7	.	.	.	7	.
80	3	2	2	4	2	2	1	1	0	0	0	2	2	.	10	5	.	.	10	.	5	10	5	.	10	5	10	5	.	.	10	3	.	5	5	10	5	10	.	5	.	5	4	5	.	.	.	10	.
80	4	2	2	4	2	2	1	1	0	0	0	2	2	.	10	8	.	.	6	1	6	10	8	.	7	5	10	4	.	.	10	4	.	5	3	.	3	7	1	6	.	10	1	5	.	.	.	6	1
81	1	2	2	4	3	2	1	1	0	0	0	2	2	.	.	.	.	.	5	1	.	.	.	10	.	.	10	.	.	.	.	9	.	.	.	.	.	1	.	.	.	1	.	.	.	.	.	.	.
81	2	2	3	2	1	3	1	0	1	1	0	3	2	.	6	1	9	10	5	1	10	10	5	10	10	5	10	10	10	1	10	10	10	10	10	.	.	5	10	10	5	10	2	10	.	1	.	9	10
81	3	3	2	2	1	3	0	1	1	1	0	3	2	.	.	.	.	.	10	1	10	.	5	5	10	5	10	10	.	.	10	10	.	10	5	.	1	5	5	10	.	10	.	10	.	5	.	1	.
81	4	1	2	2	1	1	1	1	1	1	1	5	3	.	2	1	4	4	5	9	10	4	9	10	7	3	8	10	.	.	6	7	.	8	10	.	7	8	10	1	4	8	9	5	6	2	.	5	6
82	1	2	3	4	3	2	1	0	0	0	0	1	1	6	10	10	.	7	8	7	10	4	10	10	10	6	10	8	5	6	9	10	.	10	10	10	10	10	7	10	.	10	10	10	6	.	.	10	.
82	2	3	4	4	3	3	0	0	0	0	0	0	1	7	4	10	.	.	9	5	10	7	10	10	10	10	10	10	.	8	6	10	.	10	10	.	8	10	10	10	.	10	8	10	.	.	.	.	.
82	3	4	4	4	2	2	0	0	0	0	0	0	1	.	6	10	.	10	7	.	10	.	5	6	10	10	10	10	10	6	10	10	.	10	10	10	6	6	8	8	.	10	.	10	10	10	.	10	.
82	4	3	3	2	1	2	0	0	1	1	0	2	2	5	4	5	.	.	7	6	10	.	4	6	10	1	10	3	.	2	5	8	.	10	10	.	3	6	1	6	.	10	6	10	4	6	.	10	.
83	1	2	1	2	1	1	1	1	1	1	1	5	3	.	1	8	.	.	10	1	5	3	9	5	10	8	10	10	1	.	9	8	5	7	10	.	3	1	10	5	2	9	9	8	5	2	.	7	1
83	2	2	2	2	1	1	1	1	1	1	1	5	3	2	5	10	8	1	10	1	6	5	10	5	8	5	10	7	5	3	10	10	2	10	10	.	3	1	10	8	1	10	7	10	8	3	5	8	2
83	3	2	2	2	1	1	1	1	1	1	1	5	3	.	3	7	.	.	9	2	7	3	8	8	2	5	7	7	2	.	4	5	4	8	8	.	2	1	8	7	2	8	3	5	6	4	.	8	.
83	4	2	2	2	1	1	1	1	1	1	1	5	3	1	4	10	10	.	8	2	10	4	10	4	10	8	10	10	.	1	10	5	1	10	10	.	.	1	10	8	7	10	.	.	9	2	.	10	1
84	1	2	2	4	2	2	1	1	0	0	0	2	2	.	8	6	.	.	5	7	4	.	9	10	10	10	10	4	10	7	7	5	.	8	8	.	9	8	9	7	.	8	.	8	7	8	4	9	3
84	2	2	2	4	1	1	1	1	0	1	1	4	3	.	4	6	.	7	10	.	10	1	7	9	9	10	10	7	.	.	7	10	.	8	8	.	7	9	8	6	.	8	.	10	7	10	.	9	.
84	4	3	3	4	2	2	0	0	0	0	0	0	1	8	4	10	.	.	10	6	10	2	8	10	10	4	10	8	7	4	10	10	.	10	8	.	10	10	10	10	.	10	.	8	10	10	.	10	.
85	1	2	2	4	1	1	1	1	0	1	1	4	3	.	3	7	.	.	.	.	7	1	5	6	8	4	7	5	.	.	.	10	5	9	8	.	.	3	4	.	.	10	.	10	.	.	.	9	.
86	1	2	2	4	2	2	1	1	0	0	0	2	2	.	.	7	.	.	5	.	4	.	5	1	7	7	6	7	.	.	.	.	.	7	6	.	5	7	5	6	.	6	5	6	.	5	.	8	4
86	2	3	3	4	2	2	0	0	0	0	0	0	1	.	.	10	.	.	5	.	6	.	5	3	8	4	7	7	.	.	5	2	1	7	10	.	5	8	5	8	.	10	5	8	5	5	.	8	.
86	3	2	3	4	2	2	1	0	0	0	0	1	1	.	.	7	.	.	.	.	6	.	7	1	.	3	6	5	1	.	2	.	.	5	9	.	5	.	5	.	.	5	.	7	.	7	.	8	.
86	4	3	3	4	2	2	0	0	0	0	0	0	1	.	.	6	.	5	5	.	7	5	6	4	8	3	8	4	.	.	5	.	.	5	5	.	6	5	5	5	.	5	5	8	5	8	.	8	3
87	1	1	2	1	1	1	1	1	1	1	1	5	3	.	8	1	.	.	9	.	8	10	10	10	9	10	10	10	.	.	8	10	.	10	.	.	10	1	1	8	.	10	10	10	.	8	.	10	.
87	2	1	2	3	1	1	1	1	1	1	1	5	3	.	8	1	.	.	8	1	10	9	10	10	10	10	10	10	.	.	8	10	8	10	4	.	10	1	4	8	.	10	10	10	.	3	.	7	7
87	3	2	2	2	1	1	1	1	1	1	1	5	3	.	5	1	.	.	8	1	8	9	8	9	10	10	10	10	.	.	8	9	.	10	7	.	10	.	.	.	.	10	10	10	1	1	.	10	.
88	1	3	3	4	2	2	0	0	0	0	0	0	1	.	.	5	.	.	.	.	.	.	.	7	.	.	10	9	.	.	10	5	.	10	7	.	.	10	10	.	.	10	.	.	10	10	10	10	.
88	2	3	3	1	2	2	0	0	1	0	0	1	1	.	.	10	.	.	.	10	5	.	.	.	9	.	10	5	.	.	.	10	.	10	5	.	3	10	8	.	.	10	.	10	.	10	.	10	.
89	1	2	1	2	1	1	1	1	1	1	1	5	3	.	.	5	.	.	5	5	10	10	10	10	10	10	10	5	.	.	5	10	10	10	10	.	5	10	5	.	.	10	.	5	5	10	.	10	.
89	2	2	3	2	1	2	1	0	1	1	0	3	2	.	.	5	.	.	7	.	10	10	8	9	10	10	5	5	.	.	10	9	6	8	4	.	3	5	5	.	.	10	.	8	5	9	.	5	.
89	3	2	2	2	1	1	1	1	1	1	1	5	3	.	.	.	.	.	10	.	10	10	9	8	10	10	10	9	.	.	10	9	10	10	10	.	5	9	5	5	.	10	.	10	10	10	.	10	.
89	4	2	3	4	2	2	1	0	0	0	0	1	1	.	.	5	.	.	9	.	10	10	10	10	10	10	.	5	.	.	9	10	10	10	10	.	7	5	4	.	.	10	2	5	9	10	.	6	.
90	1	1	2	2	3	2	1	1	1	0	0	3	2	.	9	10	.	.	7	.	10	.	10	8	10	10	10	10	7	.	10	9	3	10	10	.	9	10	10	10	.	10	.	9	1	10	.	10	10
90	2	2	3	4	2	2	1	0	0	0	0	1	1	.	.	.	.	10	8	4	10	10	10	.	10	10	10	10	.	.	.	10	.	4	10	.	10	10	3	7	.	10	.	5	10	.	.	8	5
90	3	2	3	4	2	2	1	0	0	0	0	1	1	.	.	9	.	5	5	10	10	5	10	.	7	.	10	.	.	.	3	10	1	9	10	.	.	.	9	9	.	10	.	.	10	9	.	10	9
90	4	3	3	3	2	2	0	0	1	0	0	1	1	6	6	6	6	6	6	6	9	6	9	9	9	9	9	9	4	4	9	9	5	9	9	9	9	9	9	4	9	8	9	9	6	9	6	6	5
91	1	2	1	5	3	2	1	1	0	0	0	2	2	.	6	1	.	.	10	4	9	1	7	6	10	9	10	2	10	.	7	9	1	8	3	.	1	8	3	4	.	8	8	4	5	5	.	7	.
92	1	3	3	2	1	2	0	0	1	1	0	2	2	.	.	.	.	.	5	.	5	6	5	5	10	10	10	4	.	.	7	10	.	10	10	.	.	10	10	7	.	10	8	10	8	10	.	10	.
93	1	2	1	5	2	2	1	1	0	0	0	2	2	.	7	10	.	.	9	5	8	.	3	1	10	10	10	10	4	1	8	7	1	10	9	.	1	10	10	10	.	8	.	10	3	8	10	10	.
93	2	3	3	4	2	2	0	0	0	0	0	0	1	.	4	8	.	.	1	1	10	.	10	2	10	10	10	10	1	.	1	1	1	10	10	.	1	1	10	10	.	10	.	10	.	.	10	10	.
93	3	3	3	4	2	2	0	0	0	0	0	0	1	.	.	2	.	.	5	1	6	4	.	.	7	3	10	10	.	1	7	10	.	10	5	.	1	8	10	10	.	7	1	7	10	8	.	10	4
93	4	3	2	4	2	2	0	1	0	0	0	1	1	.	2	1	.	4	6	1	5	.	5	1	10	10	10	10	.	.	5	5	.	10	10	.	4	6	10	10	.	10	.	10	.	10	.	5	.
94	1	3	3	4	2	2	0	0	0	0	0	0	1	.	.	5	.	.	10	.	5	10	10	5	9	10	10	10	.	.	10	10	.	6	10	8	1	1	10	9	.	10	5	7	1	1	.	8	3
94	2	3	3	4	2	2	0	0	0	0	0	0	1	.	1	7	.	.	5	.	10	5	10	.	10	10	10	10	1	5	1	1	10	10	5	5	1	1	10	10	10	10	5	5	.	10	.	5	.
94	3	2	3	4	2	2	1	0	0	0	0	1	1	.	.	.	10	.	8	.	10	.	10	.	9	10	10	10	3	.	10	10	10	9	10	.	2	.	10	10	.	10	.	.	.	.	.	5	.
94	4	2	3	4	1	1	1	0	0	1	1	3	2	4	6	10	6	.	10	5	9	6	10	1	10	10	8	10	1	1	10	10	.	2	1	.	1	1	10	9	.	8	2	8	7	10	.	10	1
95	1	2	2	4	2	2	1	1	0	0	0	2	2	.	.	9	.	.	4	2	.	.	8	5	7	7	8	7	.	.	7	.	7	9	8	5	2	10	.	.	.	10	.	.	.	.	8	8	10
95	2	3	1	4	2	2	0	1	0	0	0	1	1	.	.	10	.	.	8	.	.	.	.	1	10	7	10	10	.	.	.	.	.	10	.	.	7	.	10	.	.	10	.	.	.	8	.	9	.
95	3	1	2	4	2	2	1	1	0	0	0	2	2	.	.	7	.	.	5	.	.	.	10	.	2	.	10	10	.	.	3	.	.	10	.	.	3	.	10	.	.	9	.	8	.	7	.	7	.
95	4	3	3	4	2	2	0	0	0	0	0	0	1	.	.	6	.	.	10	3	6	.	10	7	10	10	10	10	.	.	7	8	7	10	10	6	10	8	9	10	.	9	10	9	5	8	7	10	.
96	1	3	3	4	2	2	0	0	0	0	0	0	1	.	.	9	.	.	8	.	10	5	10	.	7	5	10	9	.	.	8	5	.	7	5	.	5	7	4	8	.	8	.	.	.	.	.	10	.
96	2	3	3	4	2	2	0	0	0	0	0	0	1	.	.	10	.	.	9	5	8	.	9	.	8	9	10	5	.	.	9	.	.	9	9	.	9	8	5	7	.	10	.	5	.	5	.	10	.
96	4	3	3	4	2	2	0	0	0	0	0	0	1	.	.	9	1	6	8	5	10	8	9	3	3	6	10	7	8	4	6	5	4	8	9	2	5	.	6	9	6	8	6	9	4	7	8	8	8
97	1	3	3	4	2	2	0	0	0	0	0	0	1	.	7	5	.	.	6	.	7	.	6	5	5	2	10	6	3	.	6	3	3	6	6	.	6	4	4	6	.	7	4	5	4	4	.	9	.
97	2	3	3	4	2	2	0	0	0	0	0	0	1	.	6	.	.	.	.	.	6	6	6	5	8	1	9	8	.	.	5	3	2	5	2	.	6	5	2	.	2	6	.	5	.	3	6	7	.
97	3	3	3	4	2	2	0	0	0	0	0	0	1	.	10	.	.	.	7	.	7	.	6	7	7	2	10	6	.	.	8	7	3	6	6	.	7	6	7	.	.	9	.	.	.	5	.	8	.
97	4	3	3	4	2	2	0	0	0	0	0	0	1	.	7	.	.	.	7	.	7	.	7	5	7	1	10	7	.	.	7	5	.	5	5	.	5	5	1	1	.	7	.	7	.	7	.	5	.
98	1	2	1	4	1	2	1	1	0	1	0	3	2	7	7	10	.	8	8	8	10	.	8	9	10	10	10	10	.	5	9	10	.	9	10	.	10	10	10	10	.	8	.	.	.	10	.	10	10
98	2	3	2	4	2	2	0	1	0	0	0	1	1	.	.	10	.	.	8	8	10	10	10	8	10	10	10	10	.	.	.	10	.	10	10	.	.	10	10	10	.	.	.	10	10	.	.	10	.
98	3	.	.	.	.	.	.	.	.	.	.	.	.	.	.	.	.	.	.	.	10	.	.	.	10	1	10	.	.	.	.	.	.	6	10	.	1	10	10	10	.	10	.	.	.	.	.	.	.
99	1	2	2	2	1	1	1	1	1	1	1	5	3	.	10	10	10	5	10	1	5	10	10	10	5	5	10	10	10	.	5	10	10	10	10	5	10	10	10	1	.	5	5	5	10	.	5	6	10
100	1	3	3	3	2	2	0	0	1	0	0	1	1	.	4	1	.	.	9	.	8	.	10	2	10	5	10	1	5	.	8	2	10	8	3	.	1	7	3	7	.	10	.	9	.	7	.	10	.
101	1	2	2	4	2	2	1	1	0	0	0	2	2	.	.	.	.	.	.	.	9	.	.	.	1	10	1	1	5	.	.	1	1	5	1	1	.	1	1	1	.	.	.	5	.	.	.	.	.
101	2	2	2	4	2	2	1	1	0	0	0	2	2	.	.	.	.	.	.	5	10	.	.	.	1	5	1	1	1	.	.	1	1	1	1	.	.	1	1	1	.	10	.	5	.	.	.	.	.
101	3	2	2	4	2	2	1	1	0	0	0	2	2	.	.	4	.	.	.	.	10	.	.	.	1	10	1	.	.	.	.	1	.	1	1	.	.	1	1	1	.	.	.	3	.	.	.	.	.
101	4	2	2	3	2	2	1	1	1	0	0	3	2	1	1	2	.	.	2	.	7	1	6	1	6	6	6	7	.	.	5	5	.	5	3	.	3	3	2	3	.	8	.	7	3	7	.	6	.
102	1	2	2	2	1	2	1	1	1	1	0	4	3	.	10	6	.	.	5	.	8	10	10	1	10	7	10	5	6	.	2	5	10	5	10	.	1	5	8	10	.	5	.	10	7	7	.	10	.
102	2	2	2	3	1	2	1	1	1	1	0	4	3	.	8	.	.	.	3	1	10	10	10	.	10	10	10	8	10	.	10	10	10	5	10	.	.	10	10	10	.	10	.	10	10	10	.	10	.
102	3	2	2	4	2	2	1	1	0	0	0	2	2	.	.	.	.	5	.	.	10	10	9	1	10	9	10	7	.	.	5	10	10	5	10	.	1	5	8	10	.	10	.	5	7	5	.	4	.
102	4	3	3	4	2	2	0	0	0	0	0	0	1	1	10	1	1	.	5	.	10	10	10	1	10	10	10	5	.	.	10	10	10	10	10	.	1	5	5	10	.	10	.	10	.	10	.	10	.
104	1	2	2	2	1	1	1	1	1	1	1	5	3	.	7	9	.	.	5	.	10	.	.	5	7	5	4	10	.	.	10	10	.	5	10	.	5	10	10	1	.	2	7	3	8	3	.	8	3
104	2	2	2	2	1	1	1	1	1	1	1	5	3	.	5	10	.	5	7	3	9	10	8	10	8	5	5	10	5	.	10	10	3	8	9	.	5	10	10	1	5	5	5	5	10	5	.	10	2
104	3	2	2	2	1	1	1	1	1	1	1	5	3	.	10	10	.	.	5	.	10	.	.	5	10	10	1	10	10	.	10	10	.	1	10	.	1	5	10	.	.	1	5	10	10	1	.	5	.
104	4	1	2	1	1	1	1	1	1	1	1	5	3	.	1	3	.	2	1	.	9	8	3	5	2	1	1	10	1	.	9	9	.	7	9	.	3	9	10	1	.	2	3	2	10	1	.	7	1
105	1	2	2	4	2	2	1	1	0	0	0	2	2	.	.	.	.	.	7	.	9	.	.	.	10	8	6	.	.	.	.	.	.	10	.	.	5	.	.	.	.	8	.	8	.	8	.	10	.
105	2	3	2	4	2	2	0	1	0	0	0	1	1	.	5	.	.	.	10	.	8	.	7	.	10	8	6	.	.	.	.	.	.	10	.	.	9	.	.	.	.	10	8	10	.	10	.	10	.
105	3	2	2	4	2	2	1	1	0	0	0	2	2	.	5	.	.	.	6	.	8	.	.	10	.	5	3	.	.	.	2	.	.	9	.	.	2	.	.	.	.	8	.	8	.	5	.	10	.
105	4	3	3	4	2	2	0	0	0	0	0	0	1	5	4	.	.	8	9	6	9	6	8	6	10	9	10	9	5	8	9	6	5	10	10	5	9	4	.	3	2	9	3	10	3	10	.	4	.
106	1	3	3	1	1	1	0	0	1	1	1	3	2	.	4	8	.	5	.	.	5	7	8	9	4	7	10	6	6	4	6	4	.	.	.	.	6	7	5	4	.	8	.	8	.	8	.	10	.
106	2	3	3	2	2	2	0	0	1	0	0	1	1	7	7	10	4	6	8	4	6	8	9	7	10	10	10	10	7	7	6	6	.	8	9	8	10	8	10	6	10	10	8	10	8	9	10	10	7
107	1	3	3	4	2	2	0	0	0	0	0	0	1	.	8	.	.	.	5	.	6	.	.	5	7	.	5	.	5	.	4	10	.	10	6	4	.	5	6	.	.	5	.	5	5	6	.	9	.
107	2	3	3	4	2	2	0	0	0	0	0	0	1	.	10	.	.	.	5	.	3	.	.	8	9	1	2	1	.	.	3	10	.	10	6	1	1	8	10	.	.	8	.	8	6	8	6	9	.
107	3	3	3	4	2	2	0	0	0	0	0	0	1	.	10	1	.	.	4	.	6	1	1	4	7	1	4	1	.	.	1	8	.	10	7	.	1	5	5	1	.	4	.	1	2	2	.	1	.
107	4	3	3	4	2	2	0	0	0	0	0	0	1	.	.	1	.	.	5	.	5	.	1	5	5	1	7	1	.	.	1	7	.	10	7	1	1	7	5	1	.	10	.	4	1	5	.	1	.
108	1	.	.	.	.	.	.	.	.	.	.	.	.	.	10	1	.	.	7	.	6	.	5	7	6	7	10	8	.	.	4	9	7	5	6	.	1	8	8	.	.	10	.	6	3	8	.	9	.
108	2	3	3	4	2	2	0	0	0	0	0	0	1	.	10	1	.	.	8	.	.	.	.	7	9	7	10	9	.	.	7	10	10	8	9	.	1	10	10	.	.	10	.	10	7	9	.	9	.
109	1	3	2	4	2	2	0	1	0	0	0	1	1	.	.	5	.	.	4	.	1	2	5	1	10	10	10	10	1	.	10	1	2	10	5	.	1	1	5	.	.	8	10	.	.	1	.	10	.
109	2	3	3	4	2	2	0	0	0	0	0	0	1	.	.	7	.	.	10	.	2	1	1	.	8	5	10	10	2	.	2	3	.	10	5	.	4	.	.	.	.	10	.	.	.	.	.	2	5
109	3	3	3	4	2	2	0	0	0	0	0	0	1	.	.	2	.	.	10	.	1	.	3	6	.	5	9	10	1	.	4	4	1	10	4	.	3	1	2	1	.	10	.	1	.	.	.	2	.
110	1	2	2	4	2	2	1	1	0	0	0	2	2	.	.	6	.	.	10	5	6	.	5	6	10	10	10	10	.	.	3	.	5	6	10	.	6	.	6	8	1	5	.	.	1	10	.	10	.
110	2	2	2	4	2	2	1	1	0	0	0	2	2	.	.	10	.	10	10	.	5	.	8	4	10	10	10	10	.	.	.	.	.	7	.	.	2	6	1	5	.	10	.	10	.	10	.	9	.
110	3	2	2	4	2	2	1	1	0	0	0	2	2	.	.	5	.	.	7	5	5	.	6	10	9	10	10	10	9	.	.	7	8	8	10	.	7	7	3	8	6	9	7	8	10	10	.	9	.
110	4	.	.	.	.	.	.	.	.	.	.	.	.	.	.	9	.	.	9	3	3	.	5	1	10	8	10	5	.	.	.	.	.	4	3	.	1	.	3	5	4	10	1	10	3	10	3	3	.
111	1	2	2	4	2	2	1	1	0	0	0	2	2	.	.	4	.	.	1	.	1	.	1	10	3	3	10	1	.	.	1	1	1	10	6	.	10	1	10	10	.	10	6	10	.	10	.	1	.
111	2	2	3	4	2	2	1	0	0	0	0	1	1	.	.	10	.	3	5	.	3	.	.	10	5	5	10	5	1	.	.	.	1	.	.	.	10	1	10	10	.	10	.	10	10	10	1	10	.
111	3	1	1	4	2	2	1	1	0	0	0	2	2	.	.	8	.	.	10	.	1	10	1	1	10	10	10	10	1	.	6	1	1	10	10	.	10	1	9	10	.	10	.	1	.	6	.	1	.
111	4	2	2	4	2	2	1	1	0	0	0	2	2	.	.	10	.	.	6	.	5	.	5	10	5	8	10	5	5	.	5	7	1	10	8	.	10	6	10	10	.	10	.	10	10	10	10	1	.
112	1	4	1	4	2	2	0	1	0	0	0	1	1	.	7	10	.	.	10	6	8	.	7	10	8	2	10	8	.	.	8	8	10	7	8	.	6	6	10	.	.	4	9	.	.	.	8	4	.
[truncated: 765 more columns]

## Sheet: Final_Wide
ID	Group	FoodSecurity	Energy__kcal_	Q3_Education	Q1_Child_Sex	Q2_Child_Age	adult_race	Household	child_race	DaysPhysActive_60min	NumAvailVeg	NumTried_Adult	AvgLkingScore_Adult	totalVeg_S2_BL	totalVeg_S3_BL	totalVeg_S4_BL	nonfried_S2_BL	nonfried_S3_BL	nonfried_S4_BL	dpyellow_S2_BL	dpyellow_S3_BL	dpyellow_S4_BL	tomato_S2_BL	tomato_S3_BL	tomato_S4_BL	legume_S2_BL	legume_S3_BL	legume_S4_BL	whtpotato_S2_BL	whtpotato_S3_BL	whtpotato_S4_BL	heitotal_S2_BL	heitotal_S3_BL	heitotal_S4_BL	heiveg_S2_BL	heiveg_S3_BL	heiveg_S4_BL	heibean_S2_BL	heibean_S3_BL	heibean_S4_BL	bmiz_S2_BL	bmiz_S3_BL	bmiz_S4_BL	chLike_S2_BL	chLike_S3_BL	chLike_S4_BL	chnumtried_S2_BL	chnumtried_S3_BL	chnumtried_S4_BL
9	1	2	2161.01	3	1	3	2	1	2	1	21	26	7.6	0.58366	-0.66234	-0.85034	1.263	-0.321	-1.01366	-0.00333333	0.00466667	-0.00333333	0.0683333	-0.0223333	-0.805667	0.526667	0	0	0.259667	0	0	15.9263	2.7495	7.9259	2.43398	-0.64688	0.25615	5	0	0	0.20007	0.23166	0.3501	0.61	-0.23	-0.92	6	2	2
10	1	1	1449.22	2	1	5	4	3	4	4	8	26	6.5	-1.111	-1.47233	-1.583	-1.111	-1.47233	-1.583	-0.103	-0.094	-0.098	-0.924333	-1.01267	-1.007	0	0	0	0	0	0	-11.0652	5.3406	-6.4664	-1.13155	-1.70805	-1.9075	-5	-5	-5	0.06194	0.02485	0.11027	-1.56	0.41	1.47	-9	-18	-23
11	1	2	1389.57	3	2	6	2	2	2	5	21	37	9.7	-2.151	4.781	0.65767	-2.151	4.781	0.65767	-0.226	1.68433	-0.0273333	-0.252667	1.442	0.495333	0	0	0.166667	-0.173333	1.445	0.133667	-2.2194	8.7953	1.0656	-3.26141	0.82876	0.82876	1.14345	-0.2099	4.7901	-0.13448	-0.82153	-0.9975	-0.32	0.71	-1.2	0	1	1
12	1	1	2394.61	.	1	4	2	3	2	7	15	18	9.7	-0.80233	-0.05566	-1.35066	-0.80233	-0.05566	-1.35066	-0.162333	0.251	-0.146667	0.0126667	0.426667	-0.168	-0.0276667	-0.0276667	-0.0276667	-0.166667	-0.166667	-0.166667	-0.8557	-4.1651	-0.4993	-0.73722	-0.0184	-1.29243	-2.53938	-2.90267	-4.35005	0.12237	0.13516	0.07152	-1.24	-1.33	-0.45	-3	-4	-7
13	1	2	1151.24	2	1	3	2	2	4	7	14	27	9.9	1.52933	0.04167	3.32267	1.52933	0.04167	2.92267	0.125667	0	0.105	0.251667	0.0416667	0.0333333	0	0	0	0	0	0.933667	9.6694	-4.1784	9.9922	3.15662	0.07661	5	4.10952	0	5	0.23999	-0.0337	-0.39986	2.44	-1.75	1.29	-1	3	-1
14	1	2	1654.33	1	2	3	3	3	3	1	21	34	7	-0.86033	.	.	-0.86033	.	.	0.0426667	.	.	0.410667	.	.	-0.0276667	.	.	-0.364333	.	.	-12.9375	.	.	-0.66787	.	.	-4.69045	.	.	0.36894	.	.	-0.5	.	.	2	.	.
15	0	3	2028.76	2	2	6	1	1	1	2	13	25	6.8	-0.132	-2.791	-0.283	-0.889	-2.791	-0.283	-0.0223333	-0.0223333	0.0323333	-0.00333333	-1.17667	-0.365667	-1	-1	-0.25	0.333333	-0.333333	0.0663333	-21.9481	-22.9506	-8.0535	-2.07236	-4.24688	-0.89793	-5	-5	0	0.02922	0.03907	-0.21848	0.76	2.35	1.45	3	-1	3
16	0	3	1137.5	3	1	4	2	2	2	2	.	29	5.6	.	.	.	.	.	.	.	.	.	.	.	.	.	.	.	.	.	.	.	.	.	.	.	.	.	.	.	.	.	.	.	.	.	.	.	.
17	0	1	2498.34	4	2	3	2	2	2	1	13	36	7	1.70167	0.443	-2.7545	1.886	0.175	-2.3225	-0.093	-0.142333	-0.0688333	-0.19	0.852	-0.253667	-0.205	-0.205	-0.205	-0.989667	-0.989667	-0.989667	-12.2103	-0.022	4.4698	1.88793	1.88793	-1.79941	0.0467	0.0467	-4.9533	0.29181	0.18914	0.08742	0.76	-0.17	1.37	1	-7	-5
18	0	3	2326.16	3	2	3	2	1	2	1	12	37	8	1.11	0.95867	-0.28633	1.11	0.71433	-0.28633	0.228	0	0.0226667	0.169	-0.106333	0.112	-0.00633333	1.01367	0.117333	-0.584	-0.584	-0.584	23.5012	15.4294	2.2751	1.53193	2.6671	-0.0102	4.93193	4.93193	-0.06807	0.0202	0.12492	-0.15419	0.62	-0.63	-0.43	1	-2	-4
19	0	2	1715.67	2	2	4	2	2	2	5	10	32	7.2	0.766	0.925	-0.21567	0.766	0.925	-0.21567	0.793333	0	0	0.404	0.877667	0.16	0	0	0	0	0.333333	0	0.0969	-6.31	-16.9768	0.9879	0.74047	-0.23202	-0.20704	-5	-5	-0.00048	0.38432	-0.11444	0.55	-0.12	-0.17	6	2	3
20	0	1	3069.39	2	2	3	2	2	2	3	12	21	9.4	1.081	1.315	-1.116	1.20467	1.43867	-0.99233	1.991	-0.009	-0.009	-0.409333	0.578667	-0.602333	0	0	0	0	0	0	26.7104	33.8934	32.991	2.46071	1.72454	-0.82634	0	0	0	0.37887	0.56336	-0.20245	3.48	0.06	1.22	15	-9	5
21	0	1	1309.15	1	1	4	4	3	4	2	15	20	8.1	-0.127	-0.85867	-0.365	0.15167	-0.918	-0.25133	-0.383333	-0.358	-0.352667	0.599667	-0.511	-0.187667	0	0	0	0	0	0	5.5855	3.0564	19.7	-0.23369	-1.50651	-0.54047	1.6723	0	1.76832	0.03565	0.01343	-0.03432	0.53	0.83	0.12	10	3	10
22	0	1	1601.79	2	2	5	4	1	4	4	18	32	8.4	-2.96467	-4.45067	-1.186	-3.10033	-4.45067	-1.186	-1.14	-0.841333	-1.39933	-0.800333	-1.10233	-0.323	-0.651	-0.54	1.14867	-0.642667	-0.865	-0.551667	-21.7903	-3.3398	-3.1244	-2.14698	-0.05239	0	-3.62539	0	0	-0.12154	-0.05971	0.37511	-1.71	-0.35	-0.78	15	11	8
23	1	1	1692.47	4	1	3	4	2	4	2	.	32	9.3	-2.14167	.	-1.415	-2.14167	.	-1.97867	-0.389333	.	-0.457333	-0.451667	.	-0.182333	0.0833333	.	0.816333	0.764	.	-0.144333	-5.084	.	-6.854	-0.27483	.	0	1.81376	.	1.81376	0.13929	.	0.19963	-0.49	.	-1.2	0	.	1
24	1	2	1313.65	1	2	6	4	2	4	4	.	27	6.5	0.34233	.	.	-0.56467	.	.	0.139	.	.	0.414667	.	.	-0.152	.	.	-1.706	.	.	8.9948	.	.	0.26046	.	.	-0.18105	.	.	-0.0202	.	.	-0.85	.	.	-2	.	.
25	0	1	1220.18	2	2	3	5	2	1	4	20	33	9	3.805	-0.599	-0.18117	3.07633	-0.599	-1.10967	-0.316333	0.199667	-0.348333	2.107	0.0523333	-0.0166667	0.467667	0.0833333	0.250333	0	0	0	2.662	-11.0196	18.4581	0.91465	-1.30262	-0.4798	0	0	0	2.02861	0.18071	0.08736	-0.75	-1.14	-1.97	9	8	1
26	1	3	1510.65	3	2	5	4	2	4	1	22	31	6.5	-1.10366	-0.62466	-0.84233	-1.10366	-0.99133	-1.09466	-0.672333	-0.719	-0.392333	-0.08	-0.0826667	0.00633333	-0.409	-0.256333	-0.340333	0.229333	0	0	9.1809	4.5067	10.0913	-2.32195	-0.40099	-1.19406	-3.80557	0	-0.26329	0.26599	0.35949	0.43965	0.5	-0.37	-0.13	1	-2	-4
27	0	2	1264.47	2	2	3	4	2	4	4	12	30	8.1	1.26966	0.48766	0.65733	0.903	0.48766	0.45733	0.563	0	0	0.285333	0.297667	0.0833333	-0.111333	-0.194667	-0.194667	0	0	0	-15.1175	-22.5129	11.3791	1.42536	0.45877	0.3529	-2.71758	-3.84877	-3.84877	0.01343	-0.10569	-0.07689	-0.93	-1.04	-1.92	3	1	6
28	0	1	1176.79	5	1	3	1	3	1	7	19	33	8.5	1.706	1.174	0.557	1.706	1.174	0.557	0	0	0	0.527167	0.384833	0.1105	0	0.166667	0	0	0	0	0.8588	-0.219	-3.0256	2.76484	2.91488	1.42796	0.37857	5	0	-0.03512	0.03815	-0.00525	-1.17	1.5	-1.41	3	0	-7
29	0	1	1666.91	2	2	4	1	3	1	2	21	22	8.3	0.24333	0.4085	1.6085	0.24333	0.4085	1.6085	0.0226667	0	0.878	0.692667	0.284	-0.1295	-0.277667	-0.0635	0.75	0	0	0	-4.4346	16.223	17.849	1.51469	3.45563	3.45563	0.68482	1.19278	1.19278	1.79284	-0.00618	0.1127	1.22	0.79	1.04	3	1	1
30	1	3	2291.09	5	2	6	4	2	4	4	15	29	6.8	1.88033	-0.70467	2.306	1.88033	-0.70467	2.206	1.49	0.136667	-0.0273333	-0.93	-0.93	-0.652333	0	0	1.54433	0.519	0	0	38.712	28.9592	32.3084	3.54046	-0.27927	3.54079	0.21451	-1.15302	3.84698	-0.03374	0.19385	-0.05596	0.35	-0.43	-0.48	2	1	2
31	1	2	1680.03	2	2	6	4	1	4	5	14	30	8.8	-0.42566	.	-0.83233	-0.42566	.	-0.83233	-0.217	.	-0.218	-0.285333	.	-0.318	0.422667	.	0.333333	0	.	0	4.632	.	15.615	-1.2009	.	1.58057	-3.26484	.	1.73516	-0.11668	.	-0.41444	-0.81	.	-0.99	5	.	4
32	1	2	712.773	1	2	5	4	3	4	.	18	32	9.5	.	.	.	.	.	.	.	.	.	.	.	.	.	.	.	.	.	.	.	.	.	.	.	.	.	.	.	.	.	.	.	.	.	.	.	.
33	1	1	1592.03	1	2	6	4	3	4	2	14	28	9.7	-1.704	-3.9155	-3.07533	-1.704	-3.9155	-3.07533	-0.683	-0.983667	-0.656667	-1.03033	-1.58333	-1.58333	0	0	0.305667	0.137667	0	0	-11.0256	4.6922	13.4763	-0.25832	-4.4447	-1.04833	-5	-5	0	-0.08291	-0.03494	-0.06231	0.18	1.19	-0.55	1	-2	3
34	1	2	2458.25	2	2	4	1	2	1	5	16	33	7.5	-0.222	1.20166	2.77933	-0.222	0.65166	2.77933	-0.614	-0.229333	-0.421667	0.439667	0.489	0.407	0.25	0	0	0	0.192333	0	16.2962	13.5417	14.0429	0.05447	0.63502	2.70709	2.48693	-0.78308	4.21692	0.05737	0.11598	0.03006	0.26	-1.18	-0.54	0	-5	-2
35	1	3	1326.57	1	1	3	2	2	2	0	7	25	5.3	0.13317	0.09583	-0.5535	0.44167	0.40433	-0.245	0	0.002	0	0.275833	-0.1285	-0.4405	0	0	0	0	0.584	0	-5.9253	4.0601	5.9034	0.21495	-0.37822	-1.25476	1.76561	0	1.05498	0.20642	-0.17218	0.24116	0.4	1.19	0.35	4	5	3
36	1	1	1357.95	1	2	5	3	3	3	2	19	23	6.3	0.47	1.186	0.308	0.11	1.186	0.308	0.540333	0.576	0.328	0.299333	0.621333	0.370667	-0.222333	0.01	-0.222333	0	0.389333	0	12.1975	8.3309	1.8292	0.72399	1.14646	-0.07354	-0.3519	-0.19284	-0.3519	0.05266	0.13492	-0.16533	0.5	-0.36	0.02	1	-7	-3
37	1	3	1543.58	1	1	4	4	2	2	6	21	32	7.1	-0.76767	-0.569	-1.116	0.332	0.12567	-0.01633	0.00333333	0.00466667	0	0.343	0.261333	0.0556667	0.166667	0	0.048	0	0	0	-3.9615	-11.4322	-13.7012	-1.10799	-0.78234	-1.76563	0	0	0	0.0156	0.0512	0.21391	-0.12	-0.14	-2.75	-7	-11	-1
38	1	3	1859.57	5	1	6	2	2	2	7	12	32	6.8	-0.436	0.253	-0.11366	-0.57533	-1.33133	-0.50366	0.142333	0.354	0	-0.554333	-0.399	-0.569	0.666667	0	0	0.187	0	0	11.2987	9.8281	4.2242	-0.05853	0.21875	-0.3585	3.87967	-1.12033	3.87967	0.10985	-0.00686	0.11232	-0.22	0.39	-0.45	-1	1	-1
39	1	2	2119.68	2	2	4	3	2	3	4	16	30	6	-1.62367	-1.36767	-0.96767	-0.66	-1.08966	-1.318	0.342333	0.344667	0.189	-0.581	-2.54333	-0.943333	0	0.032	0	-0.239333	0.954667	-0.089	-5.0233	-3.7121	-11.7362	-1.87459	-1.81515	-2.33071	0	0.32021	0	0.20087	0.02951	-0.05054	0.07	-0.12	0.69	1	-11	4
40	1	3	1011.04	2	2	4	4	2	4	3	7	32	6.7	-0.09534	0.16133	.	-0.09534	0.16133	.	-0.107667	-0.164	.	-0.00933333	0.032	.	0	0	.	0	0.170333	.	10.3187	1.0295	.	-0.24019	-0.18354	.	1.45226	0	.	-0.08224	-0.51899	.	0.07	-0.47	.	5	7	.
41	0	1	1663.62	2	2	4	1	1	5	2	18	37	8.6	-2.12967	-2.808	-1.504	-1.87233	-2.79766	-1.24666	-0.0376667	-0.0376667	0.116333	-1.21033	-1.123	-1.106	-0.333333	-0.333333	-0.333333	0.389333	0.0586667	0	1.9945	1.312	1.4778	-2.55745	-3.83892	-1.7127	0	-5	-4.31201	0.01254	0.1688	0.07281	0.43	-0.88	0.06	7	13	13
42	0	1	1331.43	3	2	5	2	3	2	1	7	23	8.4	0.83	0.752	0.752	0.52833	0.752	0.752	0.0226667	0.334667	0.334667	-0.451333	0.000333333	0.000333333	0.884	0.0436667	0.0436667	0	0.0833333	0.0833333	14.3854	18.8177	11.8782	1.66805	-1.71552	1.40842	5	0	0.83332	-0.30033	0.08249	0.08249	-0.75	-3.79	-3.79	6	28	28
43	0	1	1065.69	5	2	4	2	2	2	7	19	35	8.1	-0.512	-0.35367	-0.35367	-0.26433	-0.62033	-0.62033	-0.549333	-0.0663333	-0.0663333	-0.0303333	-0.148	-0.148	0	0	0	-0.584	-0.584	-0.584	-0.3152	11.3704	-8.3104	-2.12236	1.12031	-1.62236	4.39445	3.59032	2.60313	-0.13335	0.01296	0.01296	-0.55	0.43	0.43	5	13	13
44	0	2	1485.56	2	1	3	2	2	2	7	9	21	9	.	.	.	.	.	.	.	.	.	.	.	.	.	.	.	.	.	.	.	.	.	.	.	.	.	.	.	.	.	.	.	.	.	.	.	.
45	0	3	1656.03	3	2	3	1	2	5	7	17	28	7.9	-2.053	-1.448	1.97633	-2.053	-2.287	1.48267	0	0	0	-0.313667	-0.299	0.276667	-0.207	-0.104	-0.239	-0.389333	-0.389333	-0.194667	-8.7754	4.1142	17.9983	-2.60453	-0.74106	1.5594	-4.42027	-4.96528	0	0.21994	0.14668	0.32251	-0.37	1	-0.91	6	0	2
46	0	3	2281.52	3	2	4	1	2	1	5	11	37	8.2	0.22334	1.53034	-0.48166	-1.11	1.53034	-0.48166	-0.438333	-0.440333	-0.227	-0.246333	0.889333	-0.539333	0	0.522667	0	0	0	0.706	-8.1845	2.3288	16.3448	0.74949	3.03826	1.35838	-2.43624	2.56376	-2.43624	0.01769	0.13061	0.43069	-1.52	1.53	-1.85	4	5	8
47	0	3	1215.66	1	1	3	4	3	4	2	9	28	10	-0.55517	-0.2665	1.3795	-0.55517	-0.2665	1.3795	0	0	0	0.0513333	0.106	1.17667	0	0	0	0	0	0	5.9256	2.9292	-8.5042	-0.94466	-0.18507	3.08298	0	0	0	-0.0147	-0.03333	0.12085	-1.33	-0.02	-2.39	-1	-3	0
48	0	3	1748.59	1	2	5	4	3	4	7	15	30	8.8	-2.37833	0.34867	-1.22767	-2.37833	0.34867	-1.53233	-1.6395	-1.6395	-1.6395	-0.0175	0.853833	0.0871667	0.058	1.578	0.901	0	0	0	0.7869	25.883	-10.64	-3.49175	0.44177	0.44177	-5	0	0	0.01385	-0.18535	1.26722	0.41	-0.76	1.46	-3	1	5
49	0	3	1391.18	2	2	3	4	3	4	3	18	24	5.3	0.35217	1.824	0.616	0.46867	1.318	0.773	0	0.0803333	0	-0.02	0.235333	0.413	0	0	0	0	0.5	0.133667	12.0085	-6.6806	-1.6687	1.10067	1.83341	1.70669	0	1.48532	0	0.08325	0.12684	0.0577	-0.63	1.56	-3.13	3	1	27
50	0	2	992.667	1	2	4	4	3	4	4	14	34	6.9	0.949	0.70834	-0.33766	0.949	0.70834	-0.33766	0.491667	0.0666667	0	-0.862333	-0.335667	-0.0503333	0	0.166667	0	0	0	0	-15.3396	0.8593	-18.429	1.12048	0.92789	-0.65503	0.82714	5	0	-0.0252	-0.12988	-0.19347	0.15	-0.31	-0.34	6	12	12
51	0	1	730.096	1	2	5	4	3	4	7	12	16	9.8	1.6535	0.2675	0.71483	1.6535	0.2675	0.71483	-0.468	-0.418	0.176667	0.983	0.206667	0.0333333	0.75	0.517	0.333333	0	0.078	0	9.3618	6.5525	-12.4078	0.11116	-1.201	-1.307	5	5	4.28034	-0.00225	0.05282	0.16314	0.36	-0.39	-1.63	-3	1	3
52	0	1	1922.98	4	2	4	4	3	4	4	13	29	8.9	-0.2175	0.31233	-3.62233	-0.2175	0.31233	-3.62233	0.166	0.236833	-0.0451667	-1.401	-1.68883	-0.902167	-0.375	-0.208333	-0.375	0.3425	-0.173	-0.328	-5.8713	8.777	0.1834	0	0	-1.36404	0.09204	0.09204	-3.42961	0.07842	-0.0949	-0.27446	0.59	0.14	0.26	2	5	7
53	0	2	1970.99	2	2	6	4	3	4	4	18	26	7.8	-0.288	0.57233	-0.41317	-0.288	-0.03467	-0.41317	0.0353333	0	0	-0.252333	-0.589	-0.6345	-0.059	0.223667	0.05	0	0	0	3.1944	-7.4289	11.2402	-0.37838	0.40544	0.96759	0.94368	0.31767	4.7149	0.03611	0.03359	.	0.46	-0.8	-4.15	3	2	18
54	0	1	1421.57	2	1	3	4	2	4	3	19	28	9	-2.543	-0.941	-1.30633	-2.543	-0.941	-1.30633	0.0833333	0.492	0.21	-0.210667	-0.025	-0.277667	0.439667	0.435	1.06767	-2.42733	-1.84333	-2.42733	-12.2089	4.6337	16.8834	-2.69206	-0.77762	-0.87018	4.91793	4.91793	4.91793	0.06923	-0.02883	-0.15493	0.26	0.47	-1.02	-1	-5	8
55	0	.	1207.55	2	1	4	4	3	4	6	24	12	5.3	1.518	5.0465	.	1.518	5.0465	.	0.2315	0	.	0.1615	1.974	.	0	1.6105	.	-0.292	-0.292	.	13.1797	27.5161	.	3.14708	3.14708	.	0.06517	4.51348	.	-0.01894	-0.00772	.	-0.04	-0.23	.	0	-2	.
56	0	1	674.549	1	2	3	4	2	4	3	15	27	8.4	0.093	-0.25534	0.006	0.093	-0.43634	0.006	0	0	0	0.0126667	0.130333	0.521667	0.25	-0.0833333	0.25	0	0	0	-15.8579	-28.9545	-30.1923	-1.59772	-2.31844	-2.69239	2.09914	-1.1066	-1.32816	0.20023	-0.51706	-0.21799	-3.24	-2.05	-0.97	1	4	5
57	0	3	1228.27	3	2	5	4	2	4	6	27	32	9.3	-0.11733	.	0.9415	-0.11733	.	0.9415	0	.	0.147	0.309667	.	0.462833	-0.0626667	.	-0.0626667	0	.	0	-7.799	.	5.4008	-0.23135	.	2.5216	-0.85486	.	-0.85486	0.2109	.	0.30204	-1.13	.	-2.15	4	.	7
58	0	2	1041.42	2	1	3	4	3	1	1	18	30	9.4	-0.05033	1.96867	3.318	-0.05033	1.96867	3.318	0	0.0216667	0.154	-0.147667	1.09833	0.930333	0	0	0.222333	0	0.335333	1.906	18.487	8.0629	19.8885	-0.05199	3.17548	3.87828	-0.78761	-0.8722	4.1278	-0.16582	-0.28733	-0.91984	0.46	0.41	2.24	0	-1	6
59	0	1	2408.66	2	1	6	4	2	4	7	20	26	9.4	-2.00867	-2.57867	-2.25167	-2.00867	-2.57867	-2.25167	0	0.00833333	0	-0.472	-0.725333	0.0996667	-1.371	-1.41533	-1.41533	0	0	0	-13.4322	1.3387	2.0485	-2.73083	-2.96892	-2.03425	-5	-5	-5	-0.00344	-0.05594	-0.06608	-0.28	-0.46	-2.42	1	-3	3
60	0	1	1095.49	1	2	5	4	2	4	2	7	26	8.5	0.74583	0.8335	1.2455	0.74583	0.8335	1.2455	0	0.0226667	0	-0.081	0.0896667	-0.0625	0.347667	0.5	0.3335	0	0	0	7.0027	22.6919	28.5749	3.04461	2.93136	4.15528	4.8859	4.8859	4.8859	0.25506	-0.28869	0.14752	-0.19	0	-0.55	-3	-3	3
61	0	2	1267.03	2	1	4	4	3	4	3	12	27	9.4	-2.28433	0.68967	-2.168	-2.28433	-0.115	-2.73	0	0	0.0226667	-1.108	0.00266667	-1.073	-0.902	-0.590667	-1.44433	0	0	0	-3.8228	-12.1292	-16.3969	-0.87029	-1.13815	-2.71709	0	0	-0.13118	0.02865	0.11001	0.10348	-0.71	0.67	-2.56	2	6	5
62	0	1	2063.86	5	2	6	4	1	5	1	21	26	9.5	.	.	.	.	.	.	.	.	.	.	.	.	.	.	.	.	.	.	.	.	.	.	.	.	.	.	.	.	.	.	.	.	.	.	.	.
63	1	3	885.871	3	2	4	1	2	1	7	8	25	5.8	-0.05066	0.266	1.092	-0.05066	-0.10533	1.092	-0.0226667	-0.0226667	0	0.0346667	0	0	0	0	0	0	0	0.333333	-7.1295	4.4548	9.3162	-0.16873	0.23821	2.53941	0	0	5	-0.03977	1.16864	0.43093	1.13	1.91	-0.48	-5	3	6
64	1	2	1518.45	1	2	3	2	3	2	7	4	23	7.4	-0.28467	-0.309	-0.84667	-0.161	-0.18533	-0.723	0	0.333333	0.068	-0.0383333	0.0356667	-0.0383333	-0.833333	-0.833333	-0.833333	0.340667	0	0	-4.2358	-6.3364	-1.2491	-0.45242	-0.29873	-1.56256	-5	0	-5	0.29567	0.0027	0.57124	-0.62	-0.27	-0.68	-3	-5	2
65	1	2	2363.09	1	2	4	1	2	5	7	11	27	8.1	-1.30566	-1.37083	-0.51033	-1.30566	-1.37083	-0.646	0.00766667	-0.0135	-0.015	-1.567	-1.60617	-1.08933	0	0	0	0	0	0	-17.9778	7.9917	9.2016	-0.98716	-0.96542	-0.23594	0	4.78758	0	0.15542	0.23952	-0.2186	-0.9	0.63	-0.01	-6	-4	-8
66	1	2	3043.8	4	2	6	2	3	2	.	.	.	6.4	.	.	.	.	.	.	.	.	.	.	.	.	.	.	.	.	.	.	.	.	.	.	.	.	.	.	.	.	.	.	.	.	.	.	.	.
67	1	2	1574.94	2	2	5	2	2	2	7	3	30	9	0.92167	1.42034	-0.75733	0.92167	1.42034	-0.75733	0.006	1.07633	-0.0166667	-0.3	0.234333	-0.3	0	0	0	0.333333	0	0	1.1363	16.3111	21.1953	0.28503	0.72195	-1.09287	-0.05291	-0.05291	-0.05291	0.04605	0.16112	0.15705	-0.96	0.51	-0.65	4	-1	-1
68	1	1	750.866	3	2	6	2	2	2	4	19	30	8.4	0.976	0	-0.27066	0.836	0	-0.55933	-0.385	-0.333333	-0.390333	0.2	0.145667	0.081	0.5	0	0	0.259667	0.274667	0	-2.731	-19.5712	20.6391	3.06183	-0.6931	-1.01902	5	0	0	-0.02438	-0.15515	-0.1766	-0.42	-0.47	-2.15	-2	-4	7
69	1	1	2862.58	4	1	5	5	2	5	7	17	33	6.7	-2.32066	-1.317	-2.36733	-2.48733	-1.317	-2.42183	-0.525333	-0.525333	-0.525333	-0.0296667	0.865667	0.710333	-0.211667	-0.211667	-0.211667	-0.780333	-1.03033	-1.03033	-1.3604	-10.5832	-0.6437	-1.05259	0.4015	-0.62421	-1.16497	-1.39993	-5	-0.02385	-0.1395	-0.39789	0.28	1.33	1.64	-2	-1	-11
70	1	1	1043.65	4	2	3	4	1	4	0	19	31	7.2	-1.74166	-2.42333	-0.43233	-1.74166	-2.42333	-0.43233	0.173	-0.002	0.260333	-0.269333	-0.255	0.31	0	0	0	0.261	0	0.584	-15.3459	-42.4818	-33.1995	-3.19815	-4.52518	-2.30909	0	0	2.50069	0.01959	-0.23255	-0.32097	-0.58	-0.29	0.4	2	3	14
71	1	2	926.568	1	2	3	4	2	4	4	30	34	9.3	1.85967	3.731	5.03	1.58467	3.731	5.03	0.611667	0.338	2.08267	0.0266667	-0.0576667	0.811	0.611333	1.58333	0.222333	0	0.218667	0.611667	9.3682	2.5276	-10.836	4.01886	4.01886	4.01886	5	5	5	0.07217	0.14643	0.33075	1.97	0.31	-0.78	-5	-6	4
72	1	1	1175.26	3	2	5	4	2	4	0	25	28	8.2	1.34466	4.25083	2.01183	1.34466	4.25083	2.01183	0.0533333	-0.0548333	-0.225333	0.057	0.681333	0.772333	-0.128	-0.294667	-0.294667	0.158333	0.59	0	5.9245	4.184	-1.176	3.02494	3.02494	3.02494	-0.34498	0	-5	-0.09458	0.06796	0.1989	0.51	-0.47	-1.8	-16	-14	-6
73	1	1	1103.19	1	2	4	4	2	4	0	16	29	9.4	-0.50766	0.08334	-0.43533	-0.50766	-0.18666	-0.43533	-0.089	0.009	0.184333	-0.277	0.265667	-0.112	0.333333	0	0.0833333	-0.121667	-0.121667	-0.121667	15.7123	13.6545	4.2431	-2.03954	-0.78252	-0.92313	-5	-5	-3.30492	-0.05824	-0.21293	-0.12938	-0.67	1.08	-3.17	4	0	3
74	1	3	2987.87	1	1	4	1	2	1	3	13	27	6.7	.	.	.	.	.	.	.	.	.	.	.	.	.	.	.	.	.	.	.	.	.	.	.	.	.	.	.	.	.	.	.	.	.	.	.	.
75	1	1	1120.97	5	1	3	4	1	4	7	14	33	6.3	-0.70533	0.612	-0.307	-0.70533	0.612	-1.04266	-0.744	-0.744	-0.733667	0.0196667	0.229333	-0.0553333	0.211	0.444667	0	0	0	0	-12.8965	-4.9044	-12.9383	-1.50569	0.71256	-0.72585	1.04956	5	0	0.02102	0.3383	0.11735	-0.66	0.77	-0.45	-11	-4	3
76	1	1	1002.56	1	1	3	4	2	4	5	15	32	8.5	-0.94133	-0.086	1.89033	-0.94133	-0.086	1.89033	0.328167	-0.0855	0.146833	-0.804667	-0.187	1.26467	-0.25	0.139	-0.25	-0.12	-0.12	-0.12	0.472	-3.847	1.42	-0.13769	-0.14676	0.87645	5	5	0	0.07879	0.01106	-0.03766	0.09	0.3	-0.15	0	4	9
77	1	2	1724.56	1	1	4	4	2	4	2	13	34	8.4	-0.47283	0.09017	1.1105	-0.47283	0.09017	0.7105	0.116333	0	0.106333	0.00766667	0.259333	0.385667	-0.8335	-0.4445	-0.284167	0.096	0	0	-14.5992	1.7637	4.6072	-1.65562	0.2511	0.50951	-5	0	-0.38072	-0.3283	-0.21739	0.22148	2.11	2.98	-1.35	11	-3	23
78	0	2	1081.92	3	1	6	2	1	2	4	16	31	6.8	1.58534	1.76	1.151	1.58534	1.76	1.151	-0.0833333	-0.0833333	-0.0833333	0.248	0.465	0.303333	0	0	0	0	0	0	0.2722	7.3217	10.2994	2.98816	2.28093	3.08825	0	5	5	-0.00603	-0.00205	-0.02091	-0.11	-1.96	-0.51	0	4	1
79	0	3	1137.11	3	2	3	2	2	2	2	18	32	6.8	0.0235	1.50783	0.0755	0.5305	1.45783	0.5825	0	0.00166667	0	0	0.519333	0.376667	0	0.263333	0.0833333	0	0	0	3.7083	13.5481	12.8928	-0.02742	1.60312	-0.19601	0	3.3445	1.23827	-0.02622	-0.04414	-0.04004	-0.78	-0.4	-0.59	3	1	3
80	0	3	1338.25	2	1	4	2	1	2	0	11	27	6.7	0.17533	0.50633	-0.05667	0.17533	0.095	-0.05667	0	0.00333333	0.328	0.309	0.118	-0.231	0.0416667	0	0.166667	0	0	0	-5.5195	7.7901	-2.7426	0.52387	1.13974	-0.48536	0	0	0	0.19818	-0.26683	-0.24953	-0.25	0.08	-1.11	1	2	3
81	0	2	2162.82	2	1	3	5	2	5	5	15	34	7.9	-0.92533	0.911	2.52433	-0.774	1.239	2.85233	-0.328	-0.321	0.0403333	-0.392	0.604667	-0.42	0	0.116333	0	0.194667	0	0.666667	16.514	6.0251	-1.6128	-0.35118	1.93725	3.02762	4.94082	1.72261	5	0.60119	-0.17548	-0.1091	2.21	1.76	0.9	-14	11	10
82	0	1	2017.95	2	2	4	5	1	5	7	18	37	6.8	-1.23134	-1.40667	-0.508	-1.27233	-1.242	-0.34333	-0.0666667	-0.0666667	-0.0666667	-0.347	-0.352	-0.126667	-0.125	-0.125	0.00666667	0	0	0.584	-0.7357	-12.2007	-12.728	-0.95761	-1.33435	-0.04236	-3.2376	-3.2376	-3.2376	0.05401	0.00417	-0.27167	0.27	0.21	-2.47	3	-3	0
83	1	3	1558.31	3	2	4	1	2	5	3	23	35	6.5	-0.22466	-0.425	-0.86633	-0.14366	-0.087	-0.86166	-0.086	-0.496667	-0.374333	0.043	0.164333	-0.0286667	0	0	0	-0.600333	0.405667	-0.211	15.1637	-1.241	-27.7227	0.61367	-0.38875	-1.66817	3.25131	-1.74869	-1.26442	-0.02994	0.03122	0.09264	0.11	-0.8	0.64	1	6	3
84	1	2	1869.62	3	1	5	1	2	1	6	9	29	8.4	1.16067	.	-0.53467	1.16067	.	-1.13467	1.227	.	-0.819667	-0.0376667	.	-0.722333	0.5	.	0	0	.	0.629667	-4.4053	.	3.0351	0.58094	.	-0.6039	0	.	0	0.09035	.	0.25198	0.6	.	1.18	-4	.	-1
85	1	3	988.406	4	2	5	1	1	1	0	5	28	6.5	.	.	.	.	.	.	.	.	.	.	.	.	.	.	.	.	.	.	.	.	.	.	.	.	.	.	.	.	.	.	.	.	.	.	.	.
86	1	2	1434.8	4	2	6	2	2	2	4	17	32	8.3	0.09667	0.74267	1.172	0.09667	0.74267	1.172	-0.016	-0.0126667	0.001	0.148333	0.214333	0.190667	0.0916667	0.163	0	-0.0973333	-0.0973333	0	27.6184	10.4823	6.1157	-0.14554	0.83111	0.81489	0.53113	-0.22054	0.04911	0.06785	.	0.56379	0.46	-0.43	-0.11	4	7	9
87	1	3	1618.72	2	1	5	1	1	1	1	16	34	6.7	0.31467	-1.24933	.	-0.03933	-1.24933	.	0.004	-0.00433333	.	0.263333	0.289333	.	0	0	.	-0.445333	-0.778667	.	-2.384	-15.851	.	0.07749	-1.46398	.	0	0	.	-0.07167	-0.17732	.	-0.54	-0.66	.	0	4	.
88	1	1	1155.78	2	1	3	2	2	2	7	18	36	8	1.31167	.	.	1.31167	.	.	0	.	.	0.339333	.	.	0	.	.	0	.	.	-3.157	.	.	2.9306	.	.	5	.	.	-0.03588	.	.	-0.43	.	.	1	.	.
89	0	3	1694.61	4	2	3	2	2	2	5	17	33	7.7	2.195	2.457	-0.815	2.195	2.20933	-0.815	-0.113667	-0.104333	-0.112	-0.465667	0.618333	-0.400667	0	0	0.166667	1.39767	0	0	-16.598	-16.7711	-16.1083	2.10648	3.12239	-0.7171	0	0	0	-0.06753	-0.11265	-0.19813	-0.75	0.75	-0.17	1	0	1
90	0	2	2511.98	2	2	5	2	3	2	1	19	37	6.9	-1.18533	-0.62367	0.61533	-1.18533	-0.62367	0.244	-0.611667	-0.401333	-0.488	0.131333	-0.084	0.00466667	0	0.532333	0	-0.479667	-0.236333	0.106667	9.2659	-6.6201	3.0747	-0.50642	0.49074	1.78961	3.37445	3.37445	-1.62555	0.11862	0.14708	0.10341	-0.49	-0.75	-1.5	6	1	16
91	0	2	1139.23	3	2	3	2	2	2	0	.	33	7.8	.	.	.	.	.	.	.	.	.	.	.	.	.	.	.	.	.	.	.	.	.	.	.	.	.	.	.	.	.	.	.	.	.	.	.	.
92	0	2	1361.06	3	2	4	1	1	1	1	.	34	8.1	.	.	.	.	.	.	.	.	.	.	.	.	.	.	.	.	.	.	.	.	.	.	.	.	.	.	.	.	.	.	.	.	.	.	.	.
93	0	2	1265.76	1	2	5	2	3	2	3	24	29	7.5	0.59467	-0.50933	-0.254	0.59467	-0.50933	-0.254	-0.006	-0.011	-0.011	0.279667	-0.553333	-0.485	0	0	0	0	0	0	9.8684	15.7942	1.8556	-0.48919	-1.03722	-0.33154	0.22685	0.22685	0.22685	-0.0318	-0.03509	-0.00248	-0.76	-1.12	-0.6	3	-1	-1
94	0	1	1313.75	1	2	4	2	2	2	7	12	24	8.6	0.93633	-0.13967	0.131	0.93633	-0.13967	0.131	0.412333	-0.0246667	-0.0246667	0.368333	0.124333	-0.222	0	0.222333	0.355333	0	0	0	4.762	-4.9862	3.6122	1.51078	-0.44918	0.66596	0	-5	0	-0.16968	0.2985	0.03116	-0.31	1.89	-0.5	8	9	12
95	0	2	1309.51	1	2	4	2	3	2	2	19	23	8.5	2.321	-0.22667	-0.556	2.321	-0.22667	-0.556	0.577	-0.0226667	-0.0256667	1.02	-0.353333	-0.41	0	0	0	-0.0213333	-0.0213333	-0.0213333	-11.8246	-15.634	-5.7336	3.8395	0.10332	-0.93732	0	0	0	0.04976	0.05244	0.0966	1.27	0.02	1.14	7	-1	13
96	0	1	1182.55	2	2	4	2	3	2	3	19	35	9.2	-2.17433	.	-1.688	-2.17433	.	-1.688	0	.	0.14	-0.404	.	-0.37	-0.884	.	-0.884	0	.	0	-12.3534	.	-12.8301	-3.81507	.	-2.64816	-4.83201	.	0	-0.05447	.	0.07053	0.58	.	-0.96	1	.	15
97	0	1	1191.27	3	2	6	2	1	2	7	25	25	9.9	-1.3185	-1.436	-0.3305	-1.3185	-1.436	-0.3305	0	0	0	0.0355	0.111	0.4245	0.222333	0	0	-0.8065	-0.8065	-0.8065	-9.6892	-30.6314	-8.8727	-2.0503	-2.5091	-0.76377	4.78926	0	0	-0.00218	0.09901	0.00844	-0.39	1.35	0.15	6	4	2
98	0	2	1162.2	4	1	4	2	3	2	7	16	31	9.2	0.27583	0.11383	.	0.27583	0.11383	.	0.0981667	-0.0065	.	-0.296333	0.0433333	.	0	0	.	0	0	.	25.0452	8.7114	.	1.31813	1.46204	.	5	0	.	-0.0508	-0.31301	.	0.62	-1.08	.	15	9	.
99	0	3	1177.55	5	2	3	1	2	1	7	15	37	7.1	.	.	.	.	.	.	.	.	.	.	.	.	.	.	.	.	.	.	.	.	.	.	.	.	.	.	.	.	.	.	.	.	.	.	.	.
100	0	1	1742.14	2	2	3	2	2	2	4	34	35	7.2	.	.	.	.	.	.	.	.	.	.	.	.	.	.	.	.	.	.	.	.	.	.	.	.	.	.	.	.	.	.	.	.	.	.	.	.
101	0	2	1380.01	3	2	3	2	2	2	7	13	19	8.7	1.54433	0.322	2.627	0.92533	0.322	0.18833	0.273	-0.000333333	0.052	-0.454667	-0.480667	-0.314333	0	0.298333	0	0.681667	0.511333	0.259667	12.4323	29.827	4.7211	3.44698	0.43696	2.09622	0	2.05711	0	3.33456	-0.14246	-0.20735	-0.05	-0.01	1.22	3	4	14
102	0	3	2486.41	2	1	4	2	2	2	4	.	26	8.3	0.538	-0.48033	0.593	0.538	-0.48033	0.593	0.0511667	-0.0125	0.4185	0.34	-0.446667	-0.916	-0.5	-0.5	0.132667	0	0	0.778667	-0.8345	14.0925	39.2094	0.64007	-0.38459	0.87908	-5	-5	0	-0.07767	0.04439	0.06962	2.07	0.33	0.44	4	1	4
104	1	3	2504.46	3	2	4	5	3	5	7	19	30	4.8	-1.28133	-1.02533	2.61	-1.95467	-1.38233	2.61	0	0.450333	0.911	-0.313333	-0.188333	0.253	0	0	0.735667	0	0	0	6.9738	10.7266	17.0869	-1.04216	-0.63782	2.73042	0	1.92995	5	-0.53408	-0.26726	0.00239	0.29	0.4	-1.85	1	8	5
105	1	2	1404.81	1	1	4	2	2	2	2	33	36	8.6	-2.62033	-1.702	-2.966	-2.704	-1.702	-2.966	-0.7375	-0.9015	-0.9015	0.219333	-0.099	0.028	0	0	0	-1.0225	0.3185	-1.0225	-12.0725	-11.3435	-8.2512	-3.62521	-2.31594	-4.37562	-5	-5	-5	0.03541	-0.07428	0.02555	0.55	-1.86	-1.37	-2	1	19
106	1	2	1811.03	1	1	5	3	1	3	7	33	36	8.4	-0.12866	.	.	-0.12866	.	.	-0.187333	.	.	-0.561667	.	.	0.333333	.	.	0	.	.	16.3951	.	.	-0.00235	.	.	0.55042	.	.	0.17162	.	.	1.66	.	.	13	.	.
107	0	1	2153.96	3	2	4	1	2	4	.	19	34	8.8	-0.679	0.601	0.98366	-0.679	0.601	-0.288	-0.00966667	-0.00966667	-0.00966667	-0.982	-1.06933	-1.06933	0	0.166667	0	0	0.0813333	0.340667	11.0204	26.1296	5.6757	0.05277	1.57178	1.72343	0	2.64324	0	1.73107	-0.03152	0.13514	0.01	-2.39	-1.95	-5	-2	-1
108	1	.	2004.01	4	1	3	1	1	1	5	11	30	6.1	0.24466	.	.	0.24466	.	.	0	.	.	0.014	.	.	0	.	.	0.228333	.	.	-11.7679	.	.	0.33538	.	.	0	.	.	-0.13017	.	.	1.76	.	.	0	.	.
109	1	1	1599.75	0	1	3	4	2	4	3	12	31	5.3	0.49233	0.4695	.	0.49233	0.4695	.	0.116333	0	.	0.0153333	0.111	.	0	0	.	0.096	0	.	-10.9124	-14.0638	.	1.31465	0.96299	.	0	0	.	-0.07218	0.01493	.	-0.11	-1.21	.	3	-3	.
110	1	2	1905.51	3	1	3	4	2	4	7	8	21	8.9	1.937	0.50933	0.84433	1.40833	0.50933	0.84433	-0.0903333	-0.041	-0.167	-0.151	0.011	0.318333	0.222333	0	0.166667	0.571667	0.389333	0	22.0963	-20.2324	-12.1702	3.9046	0.82595	2.01493	4.06156	0	3.0635	-0.19198	0.06482	0.11701	0.83	0.9	-1.58	-3	-6	-1
111	1	2	1375.85	3	1	3	4	2	4	2	15	32	8	-0.81134	-0.718	0.48133	-0.90167	-0.718	0.48133	0	0.00466667	0.212333	-0.628667	-0.521	-0.511	0	0	0.472667	0	0.144333	0.340667	-22.1659	-7.2185	15.2196	-1.64677	-1.13568	0.46393	0	0	5	0.03576	0.61579	0.6521	1.35	0.67	1.94	-1	1	1
112	1	1	1355.07	3	2	6	4	2	4	5	22	29	9.7	.	.	.	.	.	.	.	.	.	.	.	.	.	.	.	.	.	.	.	.	.	.	.	.	.	.	.	.	.	.	.	.	.	.	.	.
[truncated: 7 more columns]
